# Supplementary material for: ITGAM-mediated macrophages contribute to basement membrane damage in diabetic nephropathy and atherosclerosis
Source: BMC Nephrol. 2024 Feb 27;25:72. doi: 10.1186/s12882-024-03505-1 (PMC10900706; doi:10.1186/s12882-024-03505-1)
Supplement: Supplementary file 1 — Supplementary material 1. [file 12882_2024_3505_MOESM1_ESM.zip]

Archive with 11 entries (10 files):
- supplement/
- supplement/.DS_Store
- __MACOSX/supplement/._.DS_Store
- supplement/Supplementary table 1.xlsx
- __MACOSX/supplement/._Supplementary table 1.xlsx
- supplement/Supplementary table 3.xlsx
- __MACOSX/supplement/._Supplementary table 3.xlsx
- supplement/Supplementary information.docx
- __MACOSX/supplement/._Supplementary information.docx
- supplement/Supplementary table 2.xlsx
- __MACOSX/supplement/._Supplementary table 2.xlsx
