# Supplementary material for: ITGAM-mediated macrophages contribute to basement membrane damage in diabetic nephropathy and atherosclerosis
Source: BMC Nephrol. 2024 Feb 27;25:72. doi: 10.1186/s12882-024-03505-1 (PMC10900706; doi:10.1186/s12882-024-03505-1)
Supplement: Supplementary file 1 — Supplementary material 1. [file 12882_2024_3505_MOESM1_ESM.zip › supplement/Supplementary table 1.xlsx]

## Sheet: Sheet1
Gene	Module	MM_R	MM_pvalue
A2M	pink	0.779103	2.32449e-20
AASS	pink	-0.713802	6.75811e-16
ABCA1	pink	0.706352	1.82179e-15
ABCA6	pink	0.758347	8.656e-19
ABCC3	pink	0.813332	2.31986e-23
ABCC9	pink	0.816376	1.17188e-23
ABCE1	pink	0.710246	1.08911e-15
ABLIM1	pink	0.781761	1.422e-20
ACOT8	pink	-0.739803	1.63269e-17
ACTA2	magenta	0.842668	1.80101e-26
ACTN1	pink	0.929254	1.45933e-41
ACVR1	pink	0.708008	1.46534e-15
ADAM10	pink	0.935703	2.08135e-43
ADAM12	pink	0.73772	2.23592e-17
ADAMTS1	pink	0.774964	4.93063e-20
ADAMTS3	pink	0.733276	4.33007e-17
ADAMTSL3	pink	0.82815	7.38129e-25
ADAP2	magenta	0.795507	9.98657e-22
ADGRE5	magenta	0.790773	2.54896e-21
ADGRG1	pink	0.772724	7.35779e-20
ADH1B	pink	0.779917	2.00122e-20
ADRB2	magenta	0.821512	3.59694e-24
AEBP1	pink	0.945633	1.16113e-46
AFDN	red	0.711345	9.40477e-16
AGO4	red	0.820849	4.19878e-24
AHNAK2	pink	0.866918	1.44767e-29
AHR	pink	0.91263	1.64158e-37
AHSA2P	red	0.816562	1.12355e-23
ALDH18A1	pink	0.765159	2.75142e-19
ALG13	red	0.824459	1.79515e-24
ALOX5	pink	0.709257	1.24209e-15
ANGPT2	pink	0.726526	1.15267e-16
ANKRD10	red	0.833543	1.93761e-25
ANKRD46	magenta	-0.750164	3.26558e-18
ANO1	pink	0.799903	4.09065e-22
ANP32B	pink	0.744281	8.22069e-18
ANXA3	pink	0.766488	2.19023e-19
ANXA5	pink	0.883424	4.82075e-32
AOAH	pink	0.771842	8.60281e-20
APEX1	pink	0.804308	1.6352e-22
APOC1	pink	0.716648	4.58826e-16
ARAP3	cyan	0.82124	3.83271e-24
ARGLU1	red	0.887218	1.14918e-32
ARHGAP1	pink	0.701287	3.51384e-15
ARHGAP11A	pink	0.756535	1.16662e-18
ARHGAP15	pink	0.838743	5.09483e-26
ARHGEF15	cyan	0.766656	2.12759e-19
ARHGEF16	magenta	-0.866166	1.84284e-29
ARL4C	pink	0.900427	5.0707e-35
ARMCX4	red	0.745194	7.13599e-18
ARNTL2	pink	0.764098	3.29773e-19
ARPC1B	magenta	0.894449	6.45152e-34
ARPC2	pink	0.756859	1.10616e-18
ARPC5	pink	0.737012	2.48641e-17
ASMTL	pink	-0.722779	1.96026e-16
ASPHD1	pink	0.723364	1.80536e-16
ASPN	pink	0.840707	3.03894e-26
ATP13A3	pink	0.737894	2.17834e-17
ATP8B2	pink	0.746208	6.09272e-18
ATR	red	0.7054	2.06334e-15
ATXN7L3B	pink	-0.724809	1.47171e-16
AXL	pink	0.701136	3.58249e-15
B3GALNT1	magenta	-0.705467	2.04556e-15
B9D1	pink	-0.715274	5.53422e-16
BAZ2B	red	0.821519	3.59145e-24
BBS1	pink	-0.730638	6.37089e-17
BCAT1	pink	0.758671	8.20371e-19
BHLHE41	pink	0.816379	1.17104e-23
BICC1	pink	0.777002	3.41145e-20
BIRC3	pink	0.783501	1.02677e-20
BMPR2	cyan	0.718404	3.60459e-16
BRWD1	red	0.706237	1.84945e-15
BTAF1	red	0.814998	1.59886e-23
BTBD3	pink	-0.705957	1.91855e-15
C1QA	magenta	0.902289	2.22144e-35
C1QB	magenta	0.872104	2.62719e-30
C1S	pink	0.816405	1.1642e-23
C1ORF115	pink	-0.790531	2.67223e-21
C3	pink	0.894172	7.23106e-34
C3AR1	pink	0.798775	5.15448e-22
C7	pink	0.798888	5.03626e-22
CA10	magenta	-0.816016	1.27148e-23
CACNA1C	cyan	0.719951	2.90978e-16
CADM3	pink	0.74463	7.78835e-18
CALHM2	magenta	0.817988	8.12267e-24
CAMK2G	magenta	-0.849514	2.73767e-27
CARD8	cyan	0.703589	2.61149e-15
CASK	pink	0.718175	3.72005e-16
CASKIN2	pink	-0.714679	6.00102e-16
CASP1	magenta	0.746424	5.89059e-18
CASP3	pink	0.750181	3.25673e-18
CASP4	magenta	0.739767	1.64156e-17
CAV1	pink	0.835318	1.23433e-25
CAVIN3	magenta	0.824483	1.78498e-24
CBFB	pink	0.838158	5.93443e-26
CCDC69	cyan	0.739774	1.63997e-17
CCDC88A	pink	0.781615	1.46109e-20
CCL11	pink	0.820812	4.23496e-24
CCL18	pink	0.710018	1.12263e-15
CCL19	pink	0.794403	1.24516e-21
CCL2	pink	0.85474	6.09706e-28
CCL21	pink	0.856958	3.16607e-28
CCL8	magenta	0.751769	2.52709e-18
CCNA2	pink	0.710564	1.04389e-15
CCND2	pink	0.841448	2.4959e-26
CCNL1	red	0.733852	3.9774e-17
CCNL2	red	0.782075	1.34109e-20
CCNT2	red	0.859325	1.55404e-28
CCR1	magenta	0.726292	1.19181e-16
CCR2	pink	0.808349	6.90776e-23
CCT2	pink	0.757503	9.9495e-19
CCT6A	pink	0.802903	2.1964e-22
CCT8	pink	0.722433	2.05775e-16
CD163	pink	0.834382	1.5668e-25
CD180	pink	0.728782	8.33617e-17
CD1C	pink	0.792928	1.66899e-21
CD2	pink	0.729988	7.00149e-17
CD209	pink	0.749607	3.56747e-18
CD24	pink	0.794652	1.18479e-21
CD248	pink	0.832515	2.50892e-25
CD34	cyan	0.819808	5.3452e-24
CD36	magenta	0.880931	1.20362e-31
CD3D	pink	0.714129	6.46496e-16
CD44	pink	0.916424	2.32468e-38
CD48	magenta	0.841152	2.70001e-26
CD53	pink	0.779165	2.29803e-20
CD63	pink	0.768498	1.54681e-19
CD68	pink	0.779075	2.33657e-20
CD84	pink	0.786086	6.29658e-21
CD86	pink	0.742574	1.06967e-17
CD93	pink	0.759371	7.30352e-19
CDCP1	pink	0.77933	2.22948e-20
CDH11	pink	0.900015	6.07284e-35
CDH2	pink	0.748905	3.98734e-18
CDH5	cyan	0.831775	3.01904e-25
CDH6	pink	0.858914	1.75962e-28
CDKN3	pink	0.70573	1.97649e-15
CEACAM1	pink	-0.711639	9.04231e-16
CEBPA	magenta	0.710709	1.02393e-15
CELF2	pink	0.850803	1.9004e-27
CENPF	pink	0.842247	2.01596e-26
CEP104	pink	-0.725287	1.37506e-16
CEP55	magenta	0.808673	6.44143e-23
CFAP45	magenta	-0.774466	5.39145e-20
CFB	pink	0.816912	1.03774e-23
CFD	magenta	0.854713	6.14554e-28
CFH	pink	0.837228	7.55511e-26
CFLAR	red	0.745918	6.37496e-18
CHI3L1	pink	-0.778853	2.43353e-20
CHPT1	pink	-0.823704	2.14753e-24
CHRM3	cyan	0.748029	4.57892e-18
CHST15	pink	0.843998	1.25786e-26
CKB	pink	-0.721658	2.29391e-16
CKLF	magenta	0.818332	7.50737e-24
CLCN4	pink	-0.797749	6.35236e-22
CLDN1	pink	0.830856	3.7946e-25
CLEC10A	magenta	0.773101	6.88061e-20
CLEC2D	pink	0.766466	2.19847e-19
CLEC4A	pink	0.707678	1.53063e-15
CLEC5A	magenta	0.744271	8.23428e-18
CLEC7A	pink	0.712659	7.88386e-16
CLIC1	pink	0.724829	1.46759e-16
CLK1	red	0.729942	7.04805e-17
CLK4	red	0.759435	7.2263e-19
CLU	magenta	0.779817	2.03815e-20
COL10A1	pink	0.828515	6.7521e-25
COL11A1	magenta	0.720105	2.84822e-16
COL14A1	pink	0.753939	1.78138e-18
COL15A1	magenta	0.843793	1.32962e-26
COL1A1	pink	0.869415	6.42307e-30
COL1A2	pink	0.896594	2.63624e-34
COL3A1	pink	0.876269	6.31676e-31
COL4A1	pink	0.85363	8.42728e-28
COL4A2	magenta	0.748139	4.50023e-18
COL5A2	magenta	0.840169	3.50281e-26
COL6A1	pink	0.769412	1.31875e-19
COL6A2	magenta	0.821563	3.55419e-24
COL6A3	pink	0.877485	4.12578e-31
COLGALT1	pink	0.71705	4.3423e-16
COMP	magenta	0.791712	2.12051e-21
COPB1	pink	0.757497	9.95996e-19
CORO1A	magenta	0.773392	6.53324e-20
CORO1C	magenta	0.816712	1.08599e-23
CP	pink	0.841223	2.64994e-26
CPA4	pink	0.775413	4.54755e-20
CPE	pink	0.807758	7.84549e-23
CPVL	magenta	0.80987	4.96804e-23
CREB5	pink	0.803121	2.09863e-22
CREBZF	red	0.723868	1.68129e-16
CRIP1	magenta	0.836928	8.16461e-26
CRLF3	red	0.718535	3.53991e-16
CRTAM	magenta	0.719259	3.20296e-16
CSE1L	pink	0.727618	9.85736e-17
CSF1R	pink	0.789174	3.47941e-21
CSK	magenta	0.723688	1.72465e-16
CST3	pink	0.757371	1.01689e-18
CST6	magenta	0.728817	8.29424e-17
CTNNBIP1	magenta	-0.790492	2.69288e-21
CTSC	pink	0.855815	4.44389e-28
CTSK	pink	0.784525	8.46714e-21
CTSV	pink	-0.778694	2.50539e-20
CX3CR1	magenta	0.884518	3.20454e-32
CXCL1	magenta	0.787386	4.91127e-21
CXCL6	magenta	0.81702	1.01267e-23
CYBB	pink	0.77353	6.3744e-20
CYBRD1	pink	0.838242	5.807e-26
CYP27B1	magenta	-0.721079	2.48711e-16
CYP39A1	pink	-0.727669	9.78555e-17
DACT1	magenta	0.777564	3.07983e-20
DCHS1	cyan	0.787421	4.87831e-21
DDR2	pink	0.746187	6.11257e-18
DDX17	red	0.93976	1.13869e-44
DDX39A	magenta	0.712811	7.72485e-16
DDX46	red	0.768353	1.58608e-19
DDX5	red	0.874474	1.17449e-30
DEK	pink	0.709324	1.23121e-15
DENND2D	magenta	0.726887	1.09463e-16
DGKA	pink	0.810206	4.61657e-23
DHRS12	pink	-0.765288	2.69114e-19
DHRS3	magenta	-0.813265	2.35469e-23
DHX15	red	0.763437	3.68952e-19
DIAPH1	pink	0.78746	4.84198e-21
DICER1	red	0.781226	1.57045e-20
DLGAP5	magenta	0.77143	9.25211e-20
DMTF1	red	0.909774	6.75312e-37
DNAJC6	pink	-0.760236	6.3234e-19
DNM1	pink	0.715132	5.64248e-16
DNMT1	magenta	0.822181	3.07578e-24
DOCK10	pink	0.832238	2.6894e-25
DOCK2	magenta	0.850167	2.27649e-27
DOCK6	cyan	0.862235	6.36235e-29
DOK5	magenta	0.732632	4.75981e-17
DRAM1	pink	0.790823	2.52414e-21
DSP	pink	0.783644	9.99648e-21
DTX2P1-UPK3BP1-PMS2P11	red	0.708937	1.296e-15
ECT2	pink	0.704697	2.26151e-15
EDN1	pink	0.780753	1.71463e-20
EFNA5	pink	0.709652	1.17868e-15
EHBP1	magenta	-0.733145	4.41399e-17
EHD3	pink	-0.815526	1.41999e-23
EIF3A	pink	0.702354	3.06333e-15
EIF3D	pink	0.809066	5.91637e-23
ELK3	cyan	0.831635	3.12622e-25
ELMO1	cyan	0.748402	4.31705e-18
EMP3	pink	0.769564	1.2842e-19
ENAH	pink	0.928559	2.25273e-41
ENG	cyan	0.700435	3.91887e-15
ENO2	magenta	0.788379	4.05714e-21
ENTPD1	magenta	0.796769	7.74635e-22
EPB41L2	pink	0.809555	5.32038e-23
EPHA3	pink	0.784715	8.16795e-21
EPHB2	pink	0.773639	6.25059e-20
EPHB4	cyan	0.7893	3.39535e-21
ERBIN	magenta	-0.782303	1.2852e-20
ERG	cyan	0.833288	2.06604e-25
ETS1	cyan	0.775314	4.62936e-20
EVI2A	magenta	0.823483	2.26305e-24
EWSR1	red	0.797979	6.06167e-22
EXT1	pink	0.883622	4.47826e-32
EZH2	magenta	0.842917	1.6844e-26
FAM110B	magenta	0.720226	2.80067e-16
FAM49B	pink	0.735668	3.03887e-17
FAP	pink	0.861459	8.08816e-29
FBLN5	pink	0.824121	1.94569e-24
FBN1	pink	0.933146	1.18104e-42
FBXO17	pink	-0.811712	3.31903e-23
FBXO21	magenta	-0.832956	2.24628e-25
FBXO34	red	0.71195	8.67284e-16
FCER1A	pink	0.734821	3.44612e-17
FCER1G	pink	0.722618	2.005e-16
FGF7	pink	0.779383	2.20762e-20
FGF9	pink	-0.789442	3.30267e-21
FGFR4	magenta	-0.806822	9.58899e-23
FHL2	magenta	0.824869	1.62834e-24
FILIP1L	pink	0.86206	6.71812e-29
FKBP10	pink	0.77908	2.33425e-20
FKBP11	magenta	0.836858	8.31406e-26
FLI1	cyan	0.797219	7.07316e-22
FLNA	pink	0.792576	1.78898e-21
FLNB	pink	0.809283	5.64434e-23
FMO3	pink	0.843783	1.33349e-26
FMOD	pink	0.884021	3.8596e-32
FN1	pink	0.915631	3.52456e-38
FNBP4	red	0.840925	2.86784e-26
FPR3	pink	0.904933	6.68345e-36
FUBP1	red	0.804654	1.52023e-22
G0S2	pink	-0.728398	8.81136e-17
GABARAPL1	pink	-0.724415	1.55619e-16
GABBR1	red	0.724643	1.5068e-16
GADD45B	pink	-0.725991	1.24409e-16
GALNT1	pink	0.888188	7.90212e-33
GALNT7	pink	0.702003	3.20477e-15
GDI2	pink	0.817023	1.01207e-23
GFRA1	pink	0.842717	1.77731e-26
GGT5	magenta	0.720551	2.6771e-16
GHR	magenta	-0.925258	1.66844e-40
GIMAP4	cyan	0.813532	2.21866e-23
GINS1	magenta	0.765836	2.45003e-19
GJA3	pink	-0.735386	3.16888e-17
GLIPR1	pink	0.894438	6.48078e-34
GLRX3	pink	0.728109	9.18597e-17
GOLGA8A	red	0.799565	4.38423e-22
GPD1L	magenta	-0.752408	2.28048e-18
GPHN	pink	-0.758765	8.07644e-19
GPR176	pink	0.763976	3.3669e-19
GPR18	pink	0.774993	4.90473e-20
GPR183	pink	0.763343	3.74869e-19
GPR27	pink	-0.751854	2.49295e-18
GPR65	pink	0.785202	7.44866e-21
GUCY1A1	pink	0.895045	5.04092e-34
GYG2	magenta	-0.729307	7.72787e-17
GZMK	pink	0.80293	2.18389e-22
H2AFJ	magenta	-0.778805	2.45484e-20
H2AFY	pink	0.747733	4.79681e-18
HCK	magenta	0.758682	8.18868e-19
HCLS1	pink	0.75242	2.27626e-18
HDAC9	pink	0.739899	1.60909e-17
HEG1	cyan	0.744115	8.43559e-18
HERC1	red	0.828437	6.88202e-25
HERC4	red	0.827082	9.56658e-25
HEYL	pink	0.790857	2.50741e-21
HGF	pink	0.831764	3.02752e-25
HIF1A	pink	0.893943	7.94503e-34
HLA-DMB	magenta	0.709744	1.16444e-15
HMCES	magenta	-0.754015	1.75942e-18
HMMR	magenta	0.722402	2.06685e-16
HNRNPA1	pink	0.744869	7.50485e-18
HNRNPA2B1	red	0.780468	1.80747e-20
HNRNPDL	red	0.740659	1.43352e-17
HNRNPH1	red	0.755632	1.3525e-18
HOMER3	magenta	0.825286	1.47392e-24
HOPX	magenta	0.751992	2.43839e-18
HOXA11	pink	0.771332	9.41411e-20
HOXC6	pink	0.710753	1.01793e-15
HRH1	pink	0.799148	4.77533e-22
HS3ST1	pink	0.708499	1.3733e-15
HSP90AB1	pink	0.729749	7.24824e-17
HSPG2	pink	0.732278	5.01362e-17
HTR2B	magenta	0.719208	3.2254e-16
IFI16	pink	0.829895	4.81216e-25
IFNAR2	pink	0.816675	1.09519e-23
IFNGR2	magenta	0.736785	2.5722e-17
IGFBP3	magenta	0.700985	3.65247e-15
IGFBP6	magenta	0.801107	3.19117e-22
IGFBP7	pink	0.803041	2.13384e-22
IGSF6	pink	0.759731	6.87823e-19
IL10RA	magenta	0.882525	6.72139e-32
IL18	pink	0.81784	8.40019e-24
IL32	pink	0.766002	2.38105e-19
IL33	pink	0.760701	5.84994e-19
IL7R	pink	0.710378	1.0701e-15
INHBA	pink	0.847308	5.07402e-27
INPP5D	pink	0.79214	1.94972e-21
INSR	pink	-0.812643	2.70254e-23
IPO7	pink	0.814035	1.98338e-23
IQCH	pink	-0.74802	4.58542e-18
IRF8	pink	0.831972	2.87442e-25
ISG20	magenta	0.775396	4.5617e-20
ISLR	pink	0.831295	3.40311e-25
ITGA4	pink	0.847554	4.73946e-27
ITGA5	cyan	0.827212	9.2694e-25
ITGAM	magenta	0.828803	6.2925e-25
ITGB2	magenta	0.861389	8.26461e-29
ITGB6	pink	0.805992	1.1448e-22
ITPR3	pink	0.822229	3.04107e-24
JAG1	pink	0.817989	8.11982e-24
JAK1	pink	0.869407	6.43966e-30
JAM2	cyan	0.760931	5.62939e-19
JCAD	cyan	0.78854	3.93283e-21
JPT1	magenta	0.844594	1.0698e-26
KBTBD11	magenta	-0.865952	1.97364e-29
KCTD12	pink	0.774204	5.65065e-20
KCTD15	cyan	0.706534	1.77887e-15
KCTD2	magenta	-0.757883	9.34532e-19
KIAA0895	pink	-0.73048	6.51822e-17
KIF20A	magenta	0.804208	1.67005e-22
KLF3	cyan	0.706292	1.83616e-15
KLHL26	magenta	-0.709497	1.2032e-15
KLHL4	pink	0.78421	8.98582e-21
KLRA1P	red	0.724232	1.59715e-16
KPNA2	pink	0.733719	4.05652e-17
KRT19	pink	0.790431	2.72475e-21
KYAT1	magenta	-0.744382	8.09402e-18
LAIR1	pink	0.74137	1.28637e-17
LAMA2	pink	0.834886	1.37814e-25
LAMA4	pink	0.87381	1.47437e-30
LAMB1	pink	0.75836	8.63756e-19
LAMC1	pink	0.887812	9.14093e-33
LAMC2	pink	0.817007	1.01564e-23
LAPTM5	pink	0.773304	6.63548e-20
LBR	magenta	0.71624	4.85125e-16
LEF1	pink	0.776107	4.01216e-20
LGALS3	magenta	0.804239	1.65927e-22
LIMA1	cyan	0.735192	3.26149e-17
LIMCH1	cyan	0.722741	1.97055e-16
LMCD1	pink	0.717355	4.16418e-16
LMNB1	pink	0.743283	9.59067e-18
LONRF3	pink	-0.70466	2.27251e-15
LPAR1	pink	0.919841	3.68457e-39
LPAR6	magenta	0.717394	4.14229e-16
LPP	red	0.741282	1.30367e-17
LPXN	pink	0.723971	1.65696e-16
LRP1	pink	0.839104	4.63589e-26
LRRC32	cyan	0.753532	1.90254e-18
LRRC59	pink	0.767922	1.70942e-19
LTB	pink	0.764898	2.87691e-19
LTBP1	pink	0.819456	5.7979e-24
LTBP2	pink	0.759902	6.68578e-19
LUC7L	red	0.868493	8.68765e-30
LUC7L3	red	0.887597	9.93066e-33
LUM	pink	0.889783	4.23485e-33
LXN	pink	0.755788	1.31838e-18
LY86	pink	0.738104	2.11046e-17
LY96	pink	0.731031	6.01654e-17
LYN	magenta	0.736683	2.61187e-17
LYPD1	magenta	0.832997	2.22328e-25
LYVE1	pink	0.768052	1.67129e-19
MACF1	red	0.788368	4.06541e-21
MAK	red	0.815859	1.31731e-23
MAN2B1	magenta	0.910136	5.65986e-37
MANF	magenta	0.73317	4.39805e-17
MAP3K1	pink	0.856971	3.15333e-28
MAP4K4	pink	0.802757	2.26454e-22
MARCKS	pink	0.918391	8.13078e-39
MATN2	pink	0.763447	3.68305e-19
MBNL1	pink	0.77254	7.60244e-20
MBNL3	pink	-0.882452	6.9044e-32
MCAM	pink	0.812172	2.99918e-23
MCTP1	magenta	0.758885	7.91774e-19
MDK	pink	0.726496	1.15757e-16
MDM4	red	0.856352	3.79023e-28
MEF2C	magenta	0.700224	4.02597e-15
MEIS2	cyan	0.76667	2.12255e-19
MELK	magenta	0.713866	6.69914e-16
MEST	magenta	0.83333	2.04443e-25
MET	pink	0.750613	3.03988e-18
MFAP2	pink	0.72612	1.22133e-16
MFAP4	pink	0.833628	1.89621e-25
MFGE8	pink	0.808449	6.76075e-23
MFHAS1	pink	0.71547	5.38906e-16
MFNG	cyan	0.714115	6.47757e-16
MICAL2	pink	0.786307	6.03627e-21
MID1	magenta	0.756876	1.1031e-18
MILR1	pink	0.880201	1.56771e-31
MKI67	pink	0.779018	2.36096e-20
MKLN1	red	0.765202	2.73128e-19
MLLT11	magenta	0.778726	2.49103e-20
MMP14	pink	0.778195	2.74527e-20
MMP2	pink	0.944692	2.50276e-46
MMP28	magenta	-0.805293	1.32789e-22
MMP7	pink	0.864738	2.90399e-29
MMRN2	cyan	0.800249	3.80955e-22
MON2	red	0.792117	1.95822e-21
MOXD1	pink	0.94618	7.38284e-47
MPZL1	pink	0.7218	2.24883e-16
MRC1	pink	0.77885	2.43475e-20
MS4A4A	pink	0.83894	4.83851e-26
MS4A6A	pink	0.918045	9.79681e-39
MSR1	pink	0.890097	3.74e-33
MTF2	red	0.74426	8.24811e-18
MYLIP	pink	-0.754372	1.66048e-18
MYO1F	magenta	0.729307	7.72789e-17
MYOF	pink	0.810934	3.93779e-23
N4BP2L2	red	0.731799	5.37776e-17
N4BP2L2-IT2	red	0.839965	3.69674e-26
NABP1	pink	0.784693	8.20162e-21
NAGK	magenta	0.81374	2.11851e-23
NANS	magenta	0.730585	6.41992e-17
NAP1L1	pink	0.838577	5.32028e-26
NAV3	pink	0.724561	1.52429e-16
NCF2	magenta	0.70351	2.63838e-15
NCKAP1L	pink	0.81056	4.27357e-23
NCL	pink	0.728395	8.81466e-17
NDC80	pink	0.739937	1.59991e-17
NEDD9	magenta	-0.750699	2.9986e-18
NEFL	pink	0.809259	5.67276e-23
NEFM	magenta	0.711557	9.14212e-16
NFIX	pink	0.760162	6.40201e-19
NFKBIE	magenta	0.787061	5.2269e-21
NIBAN1	magenta	0.75525	1.4395e-18
NID2	pink	0.8167	1.08893e-23
NKTR	red	0.936279	1.39419e-43
NME1	magenta	0.713443	7.09366e-16
NMI	magenta	0.759708	6.90546e-19
NNMT	magenta	0.890756	2.88071e-33
NOL3	magenta	-0.734727	3.49479e-17
NONO	pink	0.729912	7.07907e-17
NOS3	cyan	0.731424	5.68062e-17
NOTCH4	cyan	0.7834	1.04662e-20
NPIPB15	red	0.793854	1.38901e-21
NR2F2	pink	0.823894	2.05315e-24
NRP2	pink	0.707571	1.55232e-15
NT5DC2	magenta	0.809925	4.90853e-23
NT5DC3	pink	0.791768	2.09745e-21
NTM	pink	0.742545	1.07448e-17
NUP160	pink	0.747844	4.71376e-18
NUP93	pink	0.707292	1.61026e-15
NUSAP1	pink	0.782167	1.31827e-20
OCLM	red	0.812445	2.82355e-23
OGA	red	0.736883	2.53474e-17
OGT	red	0.881377	1.02327e-31
OLAH	pink	-0.726032	1.23679e-16
OLFML2B	pink	0.89334	1.01706e-33
OSBPL3	pink	0.799699	4.26583e-22
OSMR	pink	0.897015	2.20671e-34
OTULINL	pink	0.70054	3.86652e-15
P2RY14	pink	0.794355	1.25711e-21
PACSIN3	pink	-0.706917	1.69174e-15
PAK2	pink	0.705412	2.06033e-15
PALMD	pink	0.70839	1.3933e-15
PAXBP1	red	0.783834	9.64463e-21
PBK	magenta	0.73035	6.64257e-17
PBRM1	red	0.783608	1.00647e-20
PC	magenta	-0.797541	6.62579e-22
PCDH12	cyan	0.71266	7.88366e-16
PCDHGA10	red	0.835432	1.19913e-25
PCGF3	red	0.722497	2.03929e-16
PCOLCE	magenta	0.81392	2.03529e-23
PCSK7	pink	0.74862	4.17084e-18
PCYOX1	pink	-0.807321	8.61686e-23
PDE1A	pink	0.840903	2.88479e-26
PDE5A	pink	0.761879	4.8002e-19
PDGFRA	pink	0.799309	4.62082e-22
PDLIM1	pink	0.808492	6.69767e-23
PFKP	magenta	0.73325	4.34652e-17
PHLDA2	magenta	0.801095	3.19918e-22
PHYHIP	magenta	-0.776272	3.89447e-20
PID1	magenta	0.789259	3.42251e-21
PIGH	pink	-0.731503	5.61558e-17
PIK3C2B	cyan	0.866775	1.51568e-29
PIK3CG	pink	0.75556	1.36846e-18
PIK3R3	cyan	0.792363	1.86559e-21
PKD2	pink	0.820033	5.07357e-24
PKM	pink	0.796292	8.52796e-22
PKP4	pink	-0.750853	2.92601e-18
PLA2G4A	magenta	0.798242	5.74582e-22
PLA2G7	magenta	0.76788	1.72183e-19
PLAU	magenta	0.743531	9.23162e-18
PLK2	pink	0.787496	4.8087e-21
PLVAP	pink	0.725068	1.41864e-16
PLXDC1	magenta	0.741664	1.22984e-17
PLXND1	cyan	0.812357	2.87938e-23
PMP22	pink	0.915743	3.32388e-38
PNISR	red	0.92704	5.72815e-41
POGLUT2	pink	0.735726	3.01248e-17
POLR2B	red	0.779958	1.9861e-20
POSTN	pink	0.758479	8.468e-19
PPIC	magenta	0.778732	2.48797e-20
PPP1R3C	pink	0.793387	1.52405e-21
PPP2R2B	magenta	-0.76861	1.51696e-19
PPWD1	red	0.748386	4.3282e-18
PRCP	pink	0.709348	1.22717e-15
PRDM4	pink	-0.731295	5.78857e-17
PRDX6	pink	-0.736794	2.56867e-17
PRELP	pink	0.826504	1.09989e-24
PRKCH	cyan	0.891293	2.32526e-33
PRKN	pink	-0.717636	4.00634e-16
PROM1	pink	0.774297	5.55687e-20
PROS1	pink	0.850193	2.25966e-27
PRPF18	red	0.755298	1.42818e-18
PRPF3	red	0.808472	6.72656e-23
PRRX1	pink	0.837023	7.96587e-26
PRSS23	magenta	0.812613	2.72081e-23
PRX	magenta	-0.794085	1.32665e-21
PSME4	pink	0.819441	5.81782e-24
PTBP2	red	0.70771	1.52407e-15
PTEN	pink	0.907766	1.7748e-36
PTH1R	pink	-0.888737	6.3807e-33
PTN	pink	0.839108	4.6309e-26
PTPN12	red	0.704138	2.43192e-15
PTPN22	pink	0.707226	1.62444e-15
PTPRE	magenta	0.795479	1.00429e-21
PTPRJ	pink	0.721716	2.27534e-16
PTPRK	pink	0.794054	1.33474e-21
PTPRM	cyan	0.75107	2.826e-18
PTTG1	pink	0.735014	3.34924e-17
PTX3	magenta	0.796658	7.92212e-22
PXDN	magenta	0.818122	7.87661e-24
PXMP4	pink	-0.72154	2.33211e-16
PYCARD	magenta	0.869542	6.16082e-30
PYGL	magenta	0.729399	7.62532e-17
QPCT	pink	0.711191	9.6004e-16
RAB23	pink	0.703212	2.74196e-15
RAB3B	pink	0.704377	2.35768e-15
RAC2	magenta	0.752293	2.32328e-18
RAP1GAP2	magenta	0.760548	6.00176e-19
RAPGEF5	cyan	0.773598	6.29717e-20
RARRES2	pink	-0.738698	1.92976e-17
RARS	pink	0.81321	2.38329e-23
RASA1	red	0.810971	3.90579e-23
RASAL2	cyan	0.722993	1.90216e-16
RASIP1	cyan	0.749859	3.42745e-18
RASSF2	pink	0.76794	1.70417e-19
RBM25	red	0.832344	2.61902e-25
RBM26	red	0.746482	5.8372e-18
RBM39	red	0.891618	2.04138e-33
RBM5	red	0.858699	1.87799e-28
RBP1	pink	0.718	3.81097e-16
RFTN1	magenta	0.812408	2.84715e-23
RGS17	red	0.749277	3.75919e-18
RGS4	pink	0.902133	2.3816e-35
RGS5	pink	0.855168	5.3773e-28
RGS9	pink	-0.771521	9.106e-20
RNASE1	cyan	0.728652	8.49416e-17
RNASE6	pink	0.860784	9.95489e-29
RNF114	pink	-0.755497	1.38265e-18
RNF144A	cyan	0.71592	5.06808e-16
RNF220	magenta	-0.739836	1.6247e-17
RORC	pink	-0.811104	3.79393e-23
RPL23AP32	red	0.857806	2.45716e-28
RPL35A	pink	0.726054	1.23298e-16
RPS19	pink	0.757943	9.25406e-19
RPS21	pink	0.805684	1.22231e-22
RPS24	pink	0.752467	2.25911e-18
RPS3	pink	0.793949	1.3629e-21
RPS6KA6	pink	-0.791484	2.21767e-21
RRM2	magenta	0.825802	1.30227e-24
RSL24D1	pink	0.744417	8.05025e-18
RSU1	pink	0.79044	2.72044e-21
RTN1	magenta	0.773744	6.13494e-20
RUBCNL	magenta	0.738168	2.09012e-17
RYK	red	0.706954	1.68349e-15
S100A10	pink	0.737646	2.26074e-17
S100A11	pink	0.836205	9.83584e-26
S100A3	pink	0.721405	2.37637e-16
SACS	pink	0.842866	1.70759e-26
SAMHD1	pink	0.841705	2.33061e-26
SCARA3	pink	0.841875	2.22682e-26
SCG5	magenta	0.765816	2.45826e-19
SCO2	magenta	0.760346	6.20838e-19
SDCBP	pink	0.800758	3.43001e-22
SEL1L3	pink	0.826185	1.18791e-24
SENP2	pink	-0.803011	2.14744e-22
SEPTIN6	pink	0.741492	1.26249e-17
SEPTIN8	pink	0.821921	3.26894e-24
SERBP1	pink	0.799469	4.47225e-22
SERPINF1	pink	0.813485	2.24211e-23
SERPINH1	magenta	0.770213	1.14637e-19
SET	pink	0.746705	5.63715e-18
SETBP1	pink	0.732483	4.86534e-17
SETD5	red	0.822301	2.99009e-24
SF3B1	red	0.824244	1.88946e-24
SFPQ	red	0.866247	1.79558e-29
SFRP1	pink	0.700106	4.08729e-15
SFRP4	pink	0.761415	5.19043e-19
SH3BGRL3	magenta	0.790203	2.84855e-21
SKIL	red	0.749357	3.71174e-18
SLC12A2	pink	0.771536	9.08044e-20
SLC17A5	magenta	-0.762206	4.54324e-19
SLC22A3	pink	0.722264	2.1073e-16
SLC38A1	pink	0.825467	1.41125e-24
SLC4A7	pink	0.897558	1.7525e-34
SLC6A4	pink	-0.744268	8.23744e-18
SLC6A6	pink	0.703614	2.60281e-15
SLC7A2	pink	0.76397	3.3702e-19
SLCO2B1	pink	0.754886	1.52744e-18
SLIT3	pink	0.873203	1.81244e-30
SMAGP	magenta	0.722735	1.9723e-16
SMARCE1	pink	0.785044	7.67492e-21
SMC5	red	0.757748	9.55609e-19
SMCO4	magenta	0.753348	1.96009e-18
SMG1	red	0.900677	4.54259e-35
SNRNP70	red	0.721736	2.2688e-16
SNTA1	pink	-0.800858	3.36009e-22
SOD2	pink	0.703407	2.67385e-15
SON	red	0.903511	1.28091e-35
SOWAHC	magenta	-0.701047	3.62351e-15
SOX4	pink	0.872403	2.37549e-30
SPATS2	pink	0.7719	8.51585e-20
SPON1	pink	0.840549	3.16863e-26
SRSF11	red	0.880477	1.41869e-31
SRSF5	red	0.86781	1.08498e-29
SRSF6	red	0.702144	3.14723e-15
SSPN	pink	0.810799	4.05617e-23
ST3GAL4	magenta	-0.711538	9.1646e-16
STARD8	pink	-0.710423	1.06378e-15
STAT3	pink	0.738614	1.95437e-17
STK17A	pink	0.781949	1.37304e-20
STK38L	pink	0.821577	3.54256e-24
STX16	red	0.802402	2.43844e-22
SULT1A2	pink	-0.752857	2.12159e-18
SVEP1	pink	0.815104	1.56118e-23
SVIL	pink	0.781633	1.45624e-20
SYK	pink	0.70784	1.49825e-15
SYT11	pink	0.822126	3.1152e-24
SYTL2	pink	0.898687	1.08048e-34
TAGLN	magenta	0.885202	2.47703e-32
TARBP1	red	0.734553	3.58577e-17
TARDBP	red	0.756783	1.12016e-18
TBL1XR1	pink	0.710463	1.05809e-15
TCERG1	red	0.750079	3.31005e-18
TCF4	cyan	0.705135	2.13593e-15
TCIRG1	magenta	0.741644	1.2335e-17
TCL6	pink	-0.748917	3.98003e-18
TENT4A	red	0.724557	1.52515e-16
TES	pink	0.858051	2.28299e-28
TGFB2	pink	0.813706	2.13458e-23
TGFB3	pink	0.805778	1.19809e-22
TGFBI	magenta	0.866929	1.4424e-29
TGFBR1	pink	0.759308	7.37996e-19
THBD	pink	0.713904	6.66499e-16
THBS2	pink	0.896892	2.3254e-34
THG1L	pink	0.704875	2.20967e-15
THOC1	red	0.707822	1.50173e-15
THOC2	red	0.70336	2.69014e-15
TIA1	red	0.87698	4.92606e-31
TIMP1	pink	0.741823	1.20019e-17
TLR7	pink	0.827372	8.91734e-25
TM6SF1	pink	0.831167	3.51287e-25
TMEM165	pink	0.701769	3.30296e-15
TMEM53	pink	-0.734796	3.45881e-17
TMSB10	pink	0.747818	4.73336e-18
TNC	pink	0.920343	2.7911e-39
TNFAIP2	pink	0.703695	2.57565e-15
TNFAIP8	magenta	0.853703	8.25048e-28
TNFRSF11B	pink	0.718389	3.61189e-16
TNFRSF1B	magenta	0.822202	3.06036e-24
TNFRSF8	magenta	-0.720902	2.54922e-16
TNXB	pink	0.751646	2.57712e-18
TOP2A	pink	0.868419	8.89766e-30
TP53	pink	0.802614	2.33292e-22
TPD52	magenta	-0.867363	1.25382e-29
TPM1	pink	0.915803	3.22156e-38
TPM4	pink	0.867333	1.26616e-29
TPX2	pink	0.722379	2.07347e-16
TRA2A	red	0.801833	2.74492e-22
TRA2B	red	0.788883	3.68037e-21
TRIO	pink	0.824156	1.92929e-24
TSC22D3	magenta	-0.877122	4.68621e-31
TSHZ2	pink	0.790105	2.90393e-21
TSPO	magenta	0.704824	2.22446e-15
TTC3	pink	0.795794	9.42692e-22
TUBA1A	magenta	0.796826	7.65805e-22
TUBA1C	magenta	0.761401	5.20198e-19
TUBA4A	magenta	0.742156	1.1405e-17
TUBB	pink	0.79907	4.85272e-22
TUBB6	magenta	0.784417	8.64104e-21
TUG1	red	0.791237	2.32802e-21
TULP4	pink	-0.719431	3.12737e-16
TXN2	red	-0.800377	3.71028e-22
U2SURP	red	0.715474	5.3855e-16
UGDH	pink	0.751551	2.61682e-18
UNC119	pink	-0.755118	1.47079e-18
UPF1	pink	-0.704374	2.35855e-15
VASH1	pink	0.716864	4.45429e-16
VCAM1	pink	0.830621	4.02196e-25
VCAN	pink	0.926144	9.83655e-41
VEGFC	pink	0.76783	1.7369e-19
VMP1	pink	0.727316	1.02931e-16
VSIG4	pink	0.897148	2.08598e-34
VWA7	pink	-0.748749	4.08697e-18
WASL	pink	-0.808494	6.69432e-23
WDR1	pink	0.758009	9.1538e-19
WFDC2	magenta	0.787246	5.04418e-21
WIPF1	pink	0.765577	2.56121e-19
WSB1	red	0.860545	1.07139e-28
XRCC5	pink	0.833794	1.81816e-25
YTHDC2	red	0.855623	4.70322e-28
ZBTB20	red	0.743646	9.06977e-18
ZEB1	cyan	0.771264	9.52767e-20
ZER1	pink	-0.819175	6.18525e-24
ZFC3H1	red	0.745719	6.57522e-18
ZNF124	pink	-0.740917	1.37834e-17
ZNF16	pink	-0.76637	2.23536e-19
ZNF189	magenta	-0.731414	5.68928e-17
ZNF329	red	0.771504	9.13218e-20
ZNF395	magenta	-0.730238	6.75235e-17
ZNF587	red	0.807738	7.88002e-23
ZNF638	red	0.85831	2.11157e-28
ZNF767P	red	0.701724	3.32208e-15
ZNF83	red	0.748195	4.4605e-18
ZZEF1	red	0.753893	1.79455e-18
