# Supplementary material for: ITGAM-mediated macrophages contribute to basement membrane damage in diabetic nephropathy and atherosclerosis
Source: BMC Nephrol. 2024 Feb 27;25:72. doi: 10.1186/s12882-024-03505-1 (PMC10900706; doi:10.1186/s12882-024-03505-1)
Supplement: Supplementary file 1 — Supplementary material 1. [file 12882_2024_3505_MOESM1_ESM.zip › supplement/Supplementary table 3.xlsx]

## Sheet: Sheet1
Gene	Module	MM_R	MM_pvalue
AARS2	darkgrey	0.909584	1.07948e-40
AASS	turquoise	-0.889527	1.76321e-36
ABCA7	blue	-0.876573	3.59818e-34
ABCB5	turquoise	0.830105	1.26219e-27
ABCC3	turquoise	0.867627	1.01014e-32
ABCC5	turquoise	0.860409	1.25345e-31
ABCF3	darkgrey	0.849977	3.7594e-30
ABCG1	turquoise	0.812925	1.0828e-25
ABHD12	turquoise	0.855785	5.84957e-31
ABHD15	turquoise	0.899711	1.65355e-38
ABHD3	turquoise	0.913268	1.42225e-41
ABHD6	turquoise	0.843064	3.11473e-29
ABI3	turquoise	0.846755	1.02053e-29
ABRACL	turquoise	0.942601	2.15497e-50
ACADL	turquoise	-0.877403	2.60626e-34
ACAT1	blue	0.835171	3.08482e-28
ACOT13	turquoise	0.885308	1.06918e-35
ACOT4	turquoise	0.893918	2.49651e-37
ACP2	turquoise	0.89134	7.94738e-37
ACP5	turquoise	0.818665	2.57877e-26
ACRBP	turquoise	0.823206	7.98991e-27
ACSF2	turquoise	0.819384	2.14656e-26
ACTBL2	turquoise	-0.874654	7.51782e-34
ACTG2	turquoise	-0.864418	3.15063e-32
ACY1	turquoise	0.852794	1.53993e-30
ADA2	turquoise	0.903827	2.16855e-39
ADAM10	turquoise	0.897403	4.9724e-38
ADAM28	turquoise	0.808373	3.26368e-25
ADAM8	turquoise	0.859305	1.82017e-31
ADAMDEC1	turquoise	0.875184	6.14204e-34
ADAMTS1	turquoise	-0.852495	1.69484e-30
ADAP1	turquoise	0.89416	2.2358e-37
ADAP2	turquoise	0.838425	1.21687e-28
ADARB1	turquoise	-0.869675	4.81307e-33
ADCK5	darkgrey	0.876022	4.45206e-34
ADCY7	turquoise	0.923794	2.53387e-44
ADGRA3	turquoise	-0.914033	9.23025e-42
ADGRE2	turquoise	0.931601	1.24762e-46
ADGRL3	turquoise	-0.818326	2.81036e-26
ADH5	turquoise	-0.817199	3.73817e-26
ADIPOR1	turquoise	0.852565	1.65718e-30
ADORA2B	turquoise	0.91971	3.27372e-43
ADORA3	turquoise	0.845401	1.54172e-29
ADPGK	turquoise	0.945857	1.19055e-51
ADPRH	turquoise	0.82342	7.55551e-27
ADRA2C	turquoise	-0.865176	2.41539e-32
AEBP2	turquoise	-0.880792	6.81391e-35
AFF3	turquoise	-0.805601	6.29997e-25
AGAP2	turquoise	0.803673	9.89207e-25
AGAP3	turquoise	0.849617	4.20817e-30
AGPAT2	turquoise	0.861974	7.35014e-32
AGPAT3	turquoise	0.941003	8.39813e-50
AGPAT4-IT1	blue	-0.846812	1.00265e-29
AGRP	turquoise	0.84135	5.18024e-29
AHCTF1	turquoise	-0.83658	2.06728e-28
AIF1	turquoise	0.900451	1.15538e-38
AIFM3	turquoise	0.808485	3.17753e-25
AIM2	turquoise	0.802166	1.40245e-24
AKAP1	turquoise	-0.895512	1.20214e-37
AKAP12	turquoise	-0.906637	5.13871e-40
AKR1A1	turquoise	0.821654	1.19693e-26
AKR1B1	turquoise	0.875469	5.50633e-34
AKT3	turquoise	-0.915139	4.90579e-42
AKTIP	turquoise	-0.867237	1.16197e-32
ALDH1B1	turquoise	-0.852031	1.96475e-30
ALDH3B1	turquoise	0.878061	2.01475e-34
ALK	turquoise	0.829937	1.3214e-27
ALMS1	turquoise	-0.816138	4.8796e-26
ALOX5	turquoise	0.909332	1.23637e-40
ALOX5AP	turquoise	0.829147	1.63865e-27
AMDHD2	turquoise	0.869239	5.64085e-33
AMOT	turquoise	-0.801597	1.59884e-24
ANGEL1	turquoise	0.87409	9.31539e-34
ANGPTL1	turquoise	-0.916383	2.38418e-42
ANKDD1A	turquoise	-0.854706	8.31606e-31
ANKRD13D	darkgrey	0.91433	7.79323e-42
ANKS1B	turquoise	-0.849975	3.76227e-30
ANP32E	darkgrey	-0.874663	7.49327e-34
ANPEP	turquoise	0.824133	6.26458e-27
AOAH	turquoise	0.913964	9.59578e-42
AOC4P	turquoise	-0.846316	1.16706e-29
AOPEP	turquoise	-0.821986	1.09834e-26
AP1B1	turquoise	0.940443	1.34031e-49
AP1G2	turquoise	0.897989	3.77007e-38
AP1S1	turquoise	0.865474	2.17427e-32
AP1S3	turquoise	0.813263	9.96535e-26
AP2S1	turquoise	0.839208	9.69667e-29
AP5B1	turquoise	0.810849	1.79771e-25
APBB1	turquoise	-0.818091	2.98341e-26
APBB1IP	turquoise	0.920205	2.41822e-43
APBB2	turquoise	-0.893369	3.20259e-37
APEX2	turquoise	0.867122	1.21076e-32
APH1B	turquoise	0.912865	1.78299e-41
APOBEC3C	turquoise	0.841901	4.40108e-29
APOBEC3G	turquoise	0.85606	5.34495e-31
APOBR	turquoise	0.942364	2.64382e-50
APOC1	turquoise	0.85108	2.65648e-30
APOC2	turquoise	0.855886	5.66018e-31
APOE	turquoise	0.823608	7.19196e-27
APOO	turquoise	0.832197	7.09314e-28
AQP9	turquoise	0.902341	4.5628e-39
ARFGAP1	darkgrey	0.825453	4.42013e-27
ARHGAP22	turquoise	0.816983	3.94723e-26
ARHGAP25	turquoise	0.908215	2.24332e-40
ARHGAP27	blue	-0.958273	2.76321e-57
ARHGAP30	turquoise	0.948418	1.07193e-52
ARHGAP4	blue	-0.878999	1.3926e-34
ARHGAP45	turquoise	0.838324	1.2528e-28
ARHGAP5	turquoise	-0.913964	9.59901e-42
ARHGAP9	turquoise	0.878784	1.51619e-34
ARHGDIB	turquoise	0.927824	1.75734e-45
ARHGEF9	turquoise	-0.822861	8.7448e-27
ARID3A	turquoise	0.905216	1.07027e-39
ARL1	turquoise	-0.833149	5.44361e-28
ARL11	turquoise	0.837199	1.73144e-28
ARL4C	turquoise	0.863791	3.92177e-32
ARL5A	darkgrey	-0.855632	6.1503e-31
ARPC1B	turquoise	0.809092	2.74738e-25
ARPC3	turquoise	0.890263	1.27802e-36
ARPP19	darkgrey	-0.868775	6.67785e-33
ARRB1	turquoise	0.913505	1.24436e-41
ARRB2	turquoise	0.920869	1.60622e-43
ARRDC1	turquoise	0.843577	2.67167e-29
ARRDC5	turquoise	0.871269	2.67864e-33
ARSB	turquoise	0.852754	1.55993e-30
ASAH1	turquoise	0.877681	2.33867e-34
ASAP1-IT1	darkgrey	0.831741	8.04781e-28
ASB16	turquoise	0.873539	1.14701e-33
ASCL2	turquoise	0.884863	1.28751e-35
ASF1B	turquoise	0.829584	1.45506e-27
ASGR1	turquoise	0.890944	9.46958e-37
ASGR2	turquoise	0.832226	7.03759e-28
ASIC4	turquoise	0.915098	5.02314e-42
ASPHD1	turquoise	0.872127	1.94795e-33
ASPHD2	turquoise	0.897569	4.59894e-38
ATF5	turquoise	0.854621	8.54708e-31
ATG16L2	blue	-0.917582	1.17654e-42
ATG7	turquoise	0.923677	2.73243e-44
ATL1	turquoise	-0.869133	5.86223e-33
ATP11A	turquoise	0.854122	1.00458e-30
ATP1A2	turquoise	-0.839332	9.35354e-29
ATP2C1	turquoise	0.872581	1.64394e-33
ATP6AP1	turquoise	0.878549	1.66306e-34
ATP6V0B	turquoise	0.942584	2.18687e-50
ATP6V0C	turquoise	0.906659	5.07891e-40
ATP6V0D1	turquoise	0.936704	2.7222e-48
ATP6V0D2	turquoise	0.854843	7.95288e-31
ATP6V1A	turquoise	0.934305	1.70787e-47
ATP6V1B2	turquoise	0.933401	3.34982e-47
ATP6V1C1	turquoise	0.895733	1.08507e-37
ATP6V1F	turquoise	0.89961	1.73633e-38
ATP8B1	turquoise	-0.817568	3.40514e-26
ATP8B4	turquoise	0.815628	5.54414e-26
ATP9A	turquoise	-0.869217	5.68731e-33
ATRN	turquoise	0.806513	5.08077e-25
ATRX	turquoise	-0.848922	5.22712e-30
ATXN3	turquoise	-0.808665	3.04364e-25
B2M	turquoise	0.811971	1.36806e-25
B3GALNT2	turquoise	-0.849792	3.98374e-30
B3GNT2	turquoise	0.850317	3.37907e-30
B3GNT8	turquoise	0.814549	7.25215e-26
B3GNTL1	turquoise	0.89366	2.80722e-37
B9D2	turquoise	0.816976	3.95377e-26
BAG2	turquoise	-0.839168	9.80952e-29
BAIAP2-DT	blue	-0.892204	5.40894e-37
BATF	turquoise	0.933995	2.15426e-47
BAX	turquoise	0.852157	1.88758e-30
BBC3	darkgrey	0.832248	6.9945e-28
BBX	turquoise	-0.839953	7.80587e-29
BCAM	turquoise	-0.826483	3.3593e-27
BCAP31	turquoise	0.914908	5.60086e-42
BCAT1	turquoise	0.919642	3.41055e-43
BCKDK	turquoise	0.850555	3.13545e-30
BCL11A	turquoise	0.804941	7.35632e-25
BCL2A1	turquoise	0.867935	9.04306e-33
BCL9	turquoise	-0.806955	4.57495e-25
BEND7	turquoise	-0.905243	1.05582e-39
BEST1	turquoise	0.801556	1.61407e-24
BEX5	blue	0.829256	1.5909e-27
BID	turquoise	0.934636	1.33081e-47
BIN2	turquoise	0.956823	1.52184e-56
BLM	turquoise	0.912783	1.86661e-41
BLNK	turquoise	0.910894	5.30456e-41
BLOC1S2	turquoise	0.829025	1.69412e-27
BMF	turquoise	0.838995	1.0315e-28
BMP2K	turquoise	0.962716	9.91777e-60
BMPR1A	turquoise	-0.93873	5.45133e-49
BMPR2	blue	0.825434	4.44177e-27
BORA	turquoise	0.873196	1.30548e-33
BRI3	turquoise	0.925176	1.03185e-44
BRI3BP	turquoise	0.897996	3.7567e-38
BRMS1L	darkgrey	-0.803049	1.14346e-24
BTC	turquoise	-0.821662	1.19454e-26
BTK	turquoise	0.947391	2.85615e-52
BTN2A2	turquoise	0.823642	7.12736e-27
BVES	turquoise	-0.872066	1.99214e-33
C11ORF45	turquoise	0.839842	8.0618e-29
C11ORF58	blue	0.830916	1.0103e-27
C11ORF96	turquoise	-0.870388	3.70684e-33
C12ORF29	darkgrey	-0.811047	1.71315e-25
C12ORF49	turquoise	0.901371	7.36873e-39
C12ORF75	turquoise	-0.810797	1.82035e-25
C15ORF48	turquoise	0.858339	2.51531e-31
C16ORF54	turquoise	0.855674	6.0659e-31
C16ORF70	turquoise	0.856412	4.76161e-31
C19ORF38	turquoise	0.839773	8.22594e-29
C1QA	turquoise	0.822938	8.57051e-27
C1QB	turquoise	0.80748	4.03919e-25
C1QC	turquoise	0.844314	2.14137e-29
C1QTNF4	turquoise	0.81051	1.95173e-25
C1ORF162	turquoise	0.912462	2.23233e-41
C1ORF195	turquoise	0.80843	3.21976e-25
C2	turquoise	0.903246	2.90527e-39
C22ORF34	blue	-0.818181	2.91589e-26
C2CD2L	blue	-0.888155	3.19403e-36
C3AR1	turquoise	0.824514	5.66633e-27
C3ORF62	turquoise	0.852084	1.93187e-30
C3ORF70	turquoise	-0.922414	6.10969e-44
C4ORF48	turquoise	0.921987	7.9962e-44
C5AR1	turquoise	0.804249	8.64803e-25
C8ORF76	turquoise	0.869409	5.30199e-33
C8ORF88	turquoise	-0.848008	6.93954e-30
C9ORF139	turquoise	0.899927	1.48948e-38
CAAP1	blue	0.855444	6.53893e-31
CAB39L	turquoise	-0.866639	1.43827e-32
CACNA1C	turquoise	-0.814384	7.55561e-26
CACNA2D4	turquoise	0.891932	6.1078e-37
CACNB1	turquoise	-0.818725	2.53934e-26
CACNB2	turquoise	-0.924875	1.25699e-44
CALD1	turquoise	-0.883733	2.05718e-35
CALML4	turquoise	0.813736	8.86836e-26
CAMK2D	turquoise	-0.813936	8.4407e-26
CAMK2G	turquoise	-0.899241	2.07383e-38
CAMSAP2	turquoise	-0.874965	6.6758e-34
CAND2	turquoise	-0.865448	2.19443e-32
CAP2	turquoise	-0.838129	1.32519e-28
CAPG	turquoise	0.9143	7.93047e-42
CAPN15	darkgrey	0.887046	5.13399e-36
CAPS	darkgrey	0.800579	2.01938e-24
CAPZA1	turquoise	0.882284	3.72671e-35
CARD16	turquoise	0.85736	3.48337e-31
CARD17	turquoise	0.816901	4.02899e-26
CARD8	turquoise	0.826371	3.46133e-27
CARD9	turquoise	0.808575	3.11024e-25
CARMN	turquoise	-0.810508	1.95268e-25
CASC3	turquoise	-0.835872	2.52892e-28
CASP1	turquoise	0.895515	1.2006e-37
CASP8	turquoise	0.878903	1.44682e-34
CASQ2	turquoise	-0.887677	3.92143e-36
CASZ1	turquoise	-0.861311	9.22196e-32
CATSPER1	turquoise	0.924517	1.58741e-44
CAV2	turquoise	-0.806973	4.55574e-25
CAVIN1	turquoise	-0.800487	2.06236e-24
CC2D2A	turquoise	-0.808758	2.97666e-25
CCDC107	turquoise	-0.863838	3.85851e-32
CCDC136	turquoise	-0.81674	4.19549e-26
CCDC142	darkgrey	0.836076	2.38671e-28
CCDC154	darkgrey	0.8619	7.53862e-32
CCDC6	turquoise	-0.89744	4.88717e-38
CCDC77	blue	-0.828456	1.97629e-27
CCDC88B	turquoise	0.868677	6.91782e-33
CCL18	turquoise	0.819594	2.03452e-26
CCL3	turquoise	0.816397	4.57312e-26
CCL3L3	turquoise	0.859854	1.51269e-31
CCL4	turquoise	0.812078	1.33272e-25
CCR1	turquoise	0.911287	4.27644e-41
CCR2	turquoise	0.855713	5.98913e-31
CCR5	turquoise	0.902449	4.32492e-39
CCRL2	turquoise	0.950019	2.23604e-53
CCSER2	turquoise	-0.818112	2.96731e-26
CD14	turquoise	0.891722	6.70771e-37
CD163L1	turquoise	0.800337	2.1342e-24
CD180	turquoise	0.937813	1.13661e-48
CD2	blue	-0.836645	2.02916e-28
CD244	turquoise	0.814684	7.01365e-26
CD27	midnightblue	0.901802	5.9592e-39
CD28	turquoise	0.866563	1.47808e-32
CD300A	turquoise	0.946947	4.33652e-52
CD300C	turquoise	0.941491	5.56328e-50
CD300LF	turquoise	0.949647	3.2342e-53
CD33	turquoise	0.947615	2.31057e-52
CD37	turquoise	0.921056	1.43052e-43
CD4	turquoise	0.906923	4.42587e-40
CD52	turquoise	0.876585	3.58127e-34
CD53	turquoise	0.906626	5.16722e-40
CD68	turquoise	0.925219	1.00331e-44
CD72	turquoise	0.837957	1.39282e-28
CD74	turquoise	0.829619	1.44102e-27
CD80	turquoise	0.868705	6.84942e-33
CD84	turquoise	0.919936	2.85176e-43
CDC37L1	blue	0.907816	2.77045e-40
CDC42BPA	turquoise	-0.822837	8.80001e-27
CDCP1	turquoise	0.918405	7.2031e-43
CDH23	turquoise	0.818329	2.80859e-26
CDK5	turquoise	0.812823	1.11023e-25
CDKL5	turquoise	-0.824732	5.34986e-27
CEACAM21	turquoise	0.822596	9.36936e-27
CEBPA	turquoise	0.910352	7.12529e-41
CEBPE	turquoise	0.874537	7.85902e-34
CENPBD1	turquoise	0.872539	1.67006e-33
CEP70	turquoise	-0.861821	7.74758e-32
CFAP97	blue	0.875385	5.68596e-34
CFL2	turquoise	-0.905259	1.04709e-39
CGRRF1	darkgrey	-0.838092	1.33935e-28
CH17-340M24.3	turquoise	0.81229	1.26522e-25
CHKA	blue	-0.882343	3.63835e-35
CHKB	darkgrey	0.857861	2.94917e-31
CHST11	turquoise	0.890417	1.19441e-36
CIAO2A	turquoise	0.930729	2.32883e-46
CIDEB	turquoise	0.866421	1.5545e-32
CIITA	turquoise	0.876983	3.06925e-34
CKLF	turquoise	0.897436	4.8957e-38
CKMT2	turquoise	-0.854039	1.03197e-30
CLCN7	turquoise	0.850161	3.54808e-30
CLDN23	turquoise	0.921126	1.3689e-43
CLDN7	turquoise	0.881431	5.26787e-35
CLEC11A	blue	-0.838241	1.28296e-28
CLEC4A	turquoise	0.887338	4.53305e-36
CLEC5A	turquoise	0.863881	3.80083e-32
CLEC7A	turquoise	0.904992	1.20046e-39
CLIC4	turquoise	-0.874879	6.89963e-34
CLIP1	blue	0.83924	9.60704e-29
CLN6	turquoise	0.951435	5.34677e-54
CMAS	darkgrey	-0.817019	3.91152e-26
CMTM3	turquoise	0.896129	9.0288e-38
CMTM6	turquoise	0.811271	1.62243e-25
CMTM7	turquoise	0.956126	3.38259e-56
CNDP2	turquoise	0.865407	2.22605e-32
CNEP1R1	turquoise	0.837585	1.55022e-28
CNIH3	turquoise	0.842522	3.66077e-29
CNN1	turquoise	-0.898027	3.70167e-38
CNPY3	turquoise	0.920031	2.69068e-43
CNTN4	turquoise	-0.890568	1.11791e-36
COASY	blue	-0.851554	2.28641e-30
COBLL1	turquoise	-0.887035	5.15642e-36
COL4A5	turquoise	-0.809182	2.68874e-25
COL4A6	turquoise	-0.843774	2.51859e-29
COLGALT1	turquoise	0.859713	1.58623e-31
COMMD5	turquoise	0.80307	1.13791e-24
COMMD9	turquoise	0.862622	5.88023e-32
COMT	turquoise	0.81957	2.0468e-26
COPS4	darkgrey	-0.86413	3.48446e-32
COPZ1	turquoise	0.823292	7.81294e-27
CORO1A	turquoise	0.909	1.47718e-40
CORO2A	turquoise	0.898769	2.60052e-38
CORO7	turquoise	0.898743	2.63279e-38
COTL1	turquoise	0.910082	8.24941e-41
COX5A	turquoise	0.814543	7.26206e-26
COX7A1	turquoise	-0.852533	1.67398e-30
CPNE3	darkgrey	-0.83493	3.30251e-28
CPT1B	blue	-0.878309	1.82831e-34
CPT2	turquoise	0.857304	3.54787e-31
CPVL	turquoise	0.901693	6.28812e-39
CR1	turquoise	0.847183	8.9474e-30
CR1L	turquoise	0.819054	2.33549e-26
CREG1	turquoise	0.846766	1.01694e-29
CRKL	turquoise	0.817429	3.52753e-26
CRNDE	turquoise	-0.806647	4.92224e-25
CRTAM	turquoise	0.905297	1.02662e-39
CRYAB	turquoise	-0.856818	4.16556e-31
CRYBB1	turquoise	0.808261	3.35298e-25
CRYBG1	turquoise	0.913488	1.25615e-41
CSDC2	turquoise	-0.817244	3.69527e-26
CSF1R	turquoise	0.834217	4.03694e-28
CSF2RA	turquoise	0.866004	1.80244e-32
CSK	turquoise	0.920809	1.66632e-43
CSRP1	turquoise	-0.881856	4.43437e-35
CSRP2	turquoise	-0.919404	3.94321e-43
CSTB	turquoise	0.929027	7.69175e-46
CTDNEP1	turquoise	0.858378	2.48244e-31
CTNNA3	turquoise	-0.816854	4.07738e-26
CTNNAL1	turquoise	-0.840024	7.64394e-29
CTSA	turquoise	0.862832	5.46974e-32
CTSB	turquoise	0.923899	2.3682e-44
CTSD	turquoise	0.918443	7.0401e-43
CTSH	turquoise	0.875882	4.69751e-34
CTSL	turquoise	0.881124	5.96358e-35
CTSLP2	turquoise	0.863406	4.48325e-32
CTSLP8	turquoise	0.897952	3.83689e-38
CTSS	turquoise	0.942603	2.15183e-50
CTSV	turquoise	0.886919	5.41799e-36
CTSZ	turquoise	0.933639	2.8086e-47
CTTN	turquoise	-0.804906	7.41617e-25
CWC27	darkgrey	-0.890086	1.38169e-36
CXADR	turquoise	0.817063	3.86853e-26
CXADRP3	turquoise	0.803244	1.09281e-24
CXCL16	turquoise	0.912127	2.68944e-41
CXCR3	turquoise	0.851545	2.29274e-30
CYB561	blue	-0.806795	4.75242e-25
CYB561A3	turquoise	0.823741	6.94433e-27
CYB561D2	turquoise	0.955367	7.95952e-56
CYBA	turquoise	0.938081	9.17593e-49
CYBB	turquoise	0.865179	2.41205e-32
CYBC1	turquoise	0.859764	1.55907e-31
CYLD	blue	0.805381	6.63482e-25
CYP27A1	turquoise	0.8702	3.97076e-33
CYP27B1	turquoise	0.854661	8.43893e-31
CYP2S1	turquoise	0.886653	6.06577e-36
CYTH1	darkgrey	0.83768	1.50837e-28
CYTH4	turquoise	0.917828	1.0168e-42
DAAM2	turquoise	-0.902715	3.7888e-39
DAB2	turquoise	0.813126	1.03068e-25
DACT3	turquoise	-0.894278	2.11944e-37
DAGLA	turquoise	0.830612	1.09831e-27
DAGLB	turquoise	0.866675	1.42001e-32
DANCR	blue	0.817379	3.57156e-26
DAPK1-IT1	turquoise	0.940754	1.03429e-49
DAPK3	turquoise	-0.822298	1.01265e-26
DAPP1	turquoise	0.925326	9.3535e-45
DARS2	turquoise	0.804753	7.68699e-25
DBI	turquoise	0.856767	4.23647e-31
DBN1	turquoise	-0.828113	2.16833e-27
DCAF8L2	darkgrey	-0.825342	4.55232e-27
DCSTAMP	turquoise	0.83972	8.35384e-29
DCUN1D4	blue	0.871798	2.20154e-33
DDR2	turquoise	-0.881393	5.34963e-35
DDX1	turquoise	-0.835082	3.16341e-28
DDX28	turquoise	0.83522	3.04239e-28
DDX60L	turquoise	0.850002	3.72946e-30
DEF6	turquoise	0.912505	2.17945e-41
DENND1C	turquoise	0.933608	2.87347e-47
DENND2D	turquoise	0.920621	1.87231e-43
DENND4B	blue	-0.931726	1.14003e-46
DENND5B	turquoise	-0.861368	9.04427e-32
DEPDC7	turquoise	0.818328	2.80924e-26
DES	turquoise	-0.889443	1.82904e-36
DGKZ	blue	-0.92984	4.36169e-46
DGLUCY	blue	-0.813121	1.03197e-25
DHRS9	turquoise	0.877367	2.6432e-34
DHX58	darkgrey	0.844691	1.91134e-29
DIP2C	turquoise	-0.862503	6.12826e-32
DISC1	turquoise	0.874113	9.234e-34
DIXDC1	turquoise	-0.854521	8.83104e-31
DLC1	turquoise	-0.843252	2.94451e-29
DLG3	turquoise	-0.899377	1.94273e-38
DLG5	turquoise	-0.86064	1.1591e-31
DMD	turquoise	-0.902678	3.85953e-39
DMPK	turquoise	-0.867927	9.07139e-33
DMXL2	turquoise	0.86066	1.15117e-31
DNAJB5	turquoise	-0.880302	8.29566e-35
DNAJC21	turquoise	-0.803724	9.77587e-25
DNAJC5B	turquoise	0.864373	3.20068e-32
DNASE1L1	turquoise	0.838267	1.27359e-28
DNMT1	turquoise	0.826164	3.65803e-27
DNPH1	turquoise	0.861689	8.10392e-32
DOCK2	turquoise	0.959111	1.0034e-57
DOCK4	turquoise	0.828985	1.71261e-27
DOCK8	turquoise	0.94659	6.04782e-52
DOK1	turquoise	0.916877	1.78428e-42
DOK3	turquoise	0.899349	1.96881e-38
DOK6	turquoise	-0.829168	1.62945e-27
DOP1B	turquoise	0.884651	1.40623e-35
DPAGT1	turquoise	0.803063	1.13986e-24
DPEP2	turquoise	0.917583	1.17618e-42
DPP4	turquoise	0.832979	5.70747e-28
DPP7	turquoise	0.858208	2.62745e-31
DPY19L2	turquoise	-0.861098	9.9183e-32
DPY19L2P3	turquoise	-0.807513	4.00756e-25
DPYSL3	turquoise	-0.806539	5.04964e-25
DRAM1	turquoise	0.894113	2.28419e-37
DRAM2	turquoise	0.824779	5.28304e-27
DSC2	turquoise	0.894446	1.96219e-37
DST	turquoise	-0.832793	6.01202e-28
DTX2	turquoise	0.893659	2.80844e-37
DUSP10	turquoise	0.841937	4.35429e-29
DYNC1LI2	turquoise	-0.816406	4.56266e-26
DYNLT3	darkgrey	-0.86269	5.74411e-32
DZIP1	turquoise	-0.806845	4.6957e-25
EBF1	turquoise	-0.8692	5.72156e-33
ECEL1P2	turquoise	0.927501	2.18883e-45
EDEM2	turquoise	0.913985	9.48231e-42
EFHD2	turquoise	0.858353	2.50331e-31
EFNA4	turquoise	0.84478	1.86045e-29
EFTUD2	turquoise	0.811664	1.47448e-25
EID1	blue	0.830178	1.23706e-27
EIF2S1	darkgrey	-0.882187	3.87726e-35
EIF5A2	darkgrey	-0.85532	6.80966e-31
EIF5B	blue	0.842101	4.1481e-29
EMILIN2	turquoise	0.907836	2.74027e-40
ENAH	turquoise	-0.850397	3.29525e-30
ENSG00000212712	turquoise	-0.828386	2.01396e-27
ENSG00000223931	midnightblue	0.960171	2.69955e-58
ENSG00000224307	turquoise	0.832202	7.08464e-28
ENSG00000225177	turquoise	0.898448	3.03136e-38
ENSG00000225931	turquoise	0.808231	3.3765e-25
ENSG00000226409	turquoise	-0.866381	1.57696e-32
ENSG00000228427	turquoise	0.869539	5.05654e-33
ENSG00000232310	turquoise	0.834026	4.25844e-28
ENSG00000232485	turquoise	-0.806326	5.31049e-25
ENSG00000233384	turquoise	0.845262	1.60824e-29
ENSG00000233834	turquoise	0.886258	7.17043e-36
ENSG00000237167	turquoise	0.837224	1.7191e-28
ENSG00000237976	turquoise	0.857868	2.94229e-31
ENSG00000239636	turquoise	0.853745	1.13472e-30
ENSG00000250687	turquoise	0.886858	5.56135e-36
ENSG00000253105	turquoise	-0.816132	4.88717e-26
ENSG00000253917	turquoise	-0.80717	4.34721e-25
ENSG00000286143	turquoise	-0.808699	3.01868e-25
EPB41L3	turquoise	0.854333	9.38439e-31
EPB41L5	turquoise	-0.862194	6.81459e-32
EPHB2	turquoise	0.889376	1.88357e-36
EPHX2	turquoise	-0.809861	2.28296e-25
EPN1	blue	-0.800607	2.00619e-24
ERBB2	turquoise	-0.818807	2.48688e-26
ERMP1	turquoise	0.810361	2.02357e-25
ESD	turquoise	-0.805991	5.74699e-25
ETV5	turquoise	0.861179	9.64879e-32
EVA1C	turquoise	-0.832392	6.71938e-28
EVI2B	turquoise	0.844989	1.74662e-29
EXOSC10-AS1	turquoise	0.824148	6.24045e-27
F11R	turquoise	0.833142	5.45373e-28
F8A2	turquoise	0.815521	5.69397e-26
FABP5	turquoise	0.915122	4.95398e-42
FABP5P3	turquoise	0.917002	1.65812e-42
FAM110A	turquoise	0.881147	5.90796e-35
FAM149A	turquoise	-0.833739	4.61538e-28
FAM172A	turquoise	-0.864918	2.64397e-32
FAM184A	turquoise	-0.806949	4.58169e-25
FAM20A	turquoise	0.863278	4.68789e-32
FAM20B	turquoise	-0.913343	1.36344e-41
FAM30A	midnightblue	0.908981	1.4917e-40
FAM49B	turquoise	0.950335	1.6306e-53
FAM53B	turquoise	0.82314	8.12889e-27
FAM66D	turquoise	-0.832683	6.1989e-28
FAM71E1	blue	0.863773	3.9467e-32
FAM78A	turquoise	0.928486	1.11713e-45
FAM83H	turquoise	0.869571	4.99787e-33
FANCG	darkgrey	0.848396	6.15416e-30
FAR2	turquoise	0.872209	1.88919e-33
FASLG	turquoise	0.826989	2.93434e-27
FASTKD1	turquoise	0.813446	9.52552e-26
FAXC	turquoise	-0.841159	5.47988e-29
FBP1	turquoise	0.894766	1.69454e-37
FBXL7	turquoise	-0.892047	5.8015e-37
FBXO10	darkgrey	0.800504	2.05435e-24
FBXO21	turquoise	-0.884746	1.35205e-35
FBXO25	darkgrey	-0.803189	1.10679e-24
FBXO41	turquoise	0.923835	2.4683e-44
FBXW4	turquoise	-0.83645	2.14498e-28
FCER1G	turquoise	0.931069	1.82671e-46
FCGR1B	turquoise	0.891244	8.29212e-37
FCGR2A	turquoise	0.895497	1.2103e-37
FCGR2C	turquoise	0.88934	1.91309e-36
FCGR3A	turquoise	0.889721	1.62038e-36
FCGRT	turquoise	0.87351	1.15967e-33
FCHO1	turquoise	0.907963	2.56335e-40
FCHO2	turquoise	0.837747	1.47958e-28
FCRL5	midnightblue	0.883408	2.35249e-35
FCRLB	turquoise	0.864077	3.54963e-32
FERMT2	turquoise	-0.944379	4.52691e-51
FERMT3	turquoise	0.941495	5.54592e-50
FGD2	turquoise	0.917009	1.65094e-42
FGD3	turquoise	0.872057	1.99919e-33
FGF13	turquoise	-0.856504	4.61968e-31
FGF2	blue	0.889114	2.11045e-36
FGFR1	turquoise	-0.822597	9.36846e-27
FGR	turquoise	0.89728	5.26934e-38
FHAD1	turquoise	0.878057	2.01823e-34
FHL1	turquoise	-0.801393	1.67559e-24
FHL5	turquoise	-0.883544	2.22456e-35
FHOD1	blue	-0.87828	1.84919e-34
FILIP1	turquoise	-0.907072	4.09411e-40
FKBP15	turquoise	0.945087	2.39933e-51
FLI1	blue	-0.846431	1.12676e-29
FLNA	turquoise	-0.88107	6.09387e-35
FLNC	turquoise	-0.905112	1.12899e-39
FLVCR2	turquoise	0.887263	4.68005e-36
FMN1	turquoise	0.855927	5.58483e-31
FMNL1	turquoise	0.944482	4.12896e-51
FMNL2	turquoise	0.825679	4.16184e-27
FNDC10	turquoise	0.935812	5.43259e-48
FOXC1	turquoise	-0.852622	1.62739e-30
FOXO6	turquoise	-0.803973	9.22451e-25
FRMD4B	turquoise	0.864743	2.81227e-32
FRS2	darkgrey	-0.818862	2.45222e-26
FRY	turquoise	-0.904992	1.20018e-39
FSCN1	darkgrey	0.842347	3.85642e-29
FTCDNL1	turquoise	0.805689	6.17008e-25
FTH1	turquoise	0.849583	4.25351e-30
FTHL17	turquoise	0.840766	6.15081e-29
FTL	turquoise	0.927574	2.08338e-45
FUCA1	turquoise	0.897893	3.94493e-38
FUCA2	turquoise	0.933441	3.25209e-47
FUNDC2P2	darkgrey	-0.873719	1.07156e-33
FUOM	turquoise	0.831762	8.00192e-28
FXYD1	turquoise	-0.845653	1.42806e-29
FXYD5	turquoise	0.891201	8.45326e-37
FYB1	turquoise	0.9287	9.64193e-46
FYCO1	turquoise	-0.848314	6.31147e-30
FYTTD1	blue	0.841787	4.55179e-29
GAA	turquoise	0.837384	1.64216e-28
GAB1	turquoise	-0.833112	5.50075e-28
GAB3	turquoise	0.916753	1.91914e-42
GADD45A	turquoise	-0.804013	9.13845e-25
GAK	darkgrey	0.860027	1.42687e-31
GAL3ST4	turquoise	0.874948	6.72036e-34
GALC	turquoise	0.889088	2.1348e-36
GALNS	turquoise	0.872584	1.64181e-33
GALNT16	turquoise	-0.802665	1.24967e-24
GALNT17	turquoise	-0.869296	5.52637e-33
GALNT6	turquoise	0.935487	6.9727e-48
GAREM1	turquoise	-0.860637	1.16045e-31
GARNL3	turquoise	-0.909626	1.05569e-40
GAS2L3	turquoise	0.924399	1.71428e-44
GBA	turquoise	0.927392	2.3573e-45
GBAP1	turquoise	0.919467	3.79462e-43
GCHFR	turquoise	0.801915	1.48617e-24
GCNT1	turquoise	0.873086	1.36012e-33
GCOM1	blue	0.844051	2.31761e-29
GDE1	turquoise	0.809113	2.73339e-25
GEMIN7	turquoise	0.850438	3.2524e-30
GGA1	turquoise	0.920091	2.59341e-43
GGA2	turquoise	0.871868	2.14508e-33
GGT8P	turquoise	0.863425	4.45451e-32
GGTLC1	turquoise	0.848134	6.6739e-30
GGTLC2	turquoise	0.849036	5.04391e-30
GIMAP1	blue	-0.846957	9.59078e-30
GIT2	turquoise	0.875928	4.61516e-34
GJA4	turquoise	-0.804096	8.96325e-25
GK3P	turquoise	0.810095	2.15773e-25
GLA	turquoise	0.912435	2.26614e-41
GLB1	turquoise	0.92957	5.26827e-46
GLMP	turquoise	0.922317	6.49764e-44
GM2A	turquoise	0.926327	4.82149e-45
GMFG	turquoise	0.854858	7.91432e-31
GMIP	turquoise	0.933746	2.59451e-47
GNA15	turquoise	0.845825	1.35548e-29
GNAI1	turquoise	-0.889703	1.63296e-36
GNAI2	blue	-0.853111	1.39161e-30
GNAZ	turquoise	-0.83653	2.09688e-28
GNG12	turquoise	-0.914074	9.01398e-42
GNGT2	turquoise	0.915086	5.05594e-42
GNL1	turquoise	-0.927998	1.56137e-45
GNPDA1	turquoise	0.833475	4.96918e-28
GNPTAB	turquoise	0.899583	1.7591e-38
GNPTG	turquoise	0.8713	2.6476e-33
GNS	turquoise	0.877348	2.663e-34
GPD1L	turquoise	-0.838916	1.05536e-28
GPHN	turquoise	-0.846457	1.11768e-29
GPNMB	turquoise	0.884422	1.54691e-35
GPR132	turquoise	0.875345	5.77318e-34
GPR137B	turquoise	0.957745	5.18126e-57
GPR160	turquoise	0.875589	5.25904e-34
GPR162	blue	-0.845711	1.40347e-29
GPR18	turquoise	0.815625	5.54782e-26
GPR20	turquoise	-0.831862	7.7831e-28
GPR65	turquoise	0.936019	4.63135e-48
GPR84	turquoise	0.855842	5.74148e-31
GPRASP2	turquoise	-0.827683	2.43484e-27
GPRIN3	turquoise	0.884799	1.32219e-35
GPSM3	turquoise	0.897034	5.91401e-38
GPX1	turquoise	0.948489	1.0017e-52
GRAMD1B	turquoise	0.821056	1.39714e-26
GRAMD4	turquoise	0.929913	4.14264e-46
GRB2	turquoise	0.94413	5.64878e-51
GREB1L	turquoise	-0.811713	1.45691e-25
GRIN3B	turquoise	0.842838	3.33202e-29
GRINA	turquoise	0.875196	6.11212e-34
GRK2	blue	-0.918406	7.20023e-43
GRK3	turquoise	0.884451	1.52863e-35
GRK6	turquoise	0.829999	1.29923e-27
GSAP	turquoise	0.942505	2.34158e-50
GSDME	turquoise	0.818332	2.80649e-26
GSR	turquoise	0.849792	3.98394e-30
GSS	turquoise	0.824524	5.65213e-27
GUCA2B	blue	0.856197	5.11063e-31
GULP1	turquoise	-0.824846	5.19e-27
GUSB	turquoise	0.869432	5.25788e-33
H2AFJ	turquoise	-0.840852	5.99825e-29
H2AFY	turquoise	0.929901	4.17817e-46
H3F3B	turquoise	-0.807274	4.24116e-25
HABP4	turquoise	-0.840786	6.11405e-29
HACD1	turquoise	-0.880489	7.69497e-35
HAGHL	turquoise	0.807038	4.48587e-25
HAMP	turquoise	0.839839	8.06975e-29
HAVCR2	turquoise	0.95918	9.21382e-58
HCFC2	turquoise	-0.888008	3.403e-36
HCK	turquoise	0.935554	6.6215e-48
HCLS1	turquoise	0.866066	1.76332e-32
HCST	turquoise	0.850237	3.46501e-30
HDGFL3	turquoise	-0.809453	2.51933e-25
HEATR3	turquoise	0.836858	1.90952e-28
HELB	turquoise	0.899615	1.73191e-38
HENMT1	turquoise	0.845537	1.47939e-29
HES4	turquoise	-0.822515	9.57098e-27
HEXA	turquoise	0.901996	5.41458e-39
HEXB	turquoise	0.914209	8.35247e-42
HEXIM1	turquoise	-0.807342	4.17381e-25
HEY2	turquoise	-0.851042	2.68845e-30
HFE	turquoise	0.891867	6.28774e-37
HK3	turquoise	0.934604	1.36301e-47
HLA-A	darkgrey	0.835011	3.22733e-28
HLA-C	blue	-0.843249	2.94791e-29
HLA-DMA	turquoise	0.875508	5.42418e-34
HLA-DMB	turquoise	0.870432	3.64707e-33
HLA-DPA1	turquoise	0.818247	2.86762e-26
HLA-DPB1	turquoise	0.822618	9.31708e-27
HLA-DPB2	turquoise	0.808766	2.97106e-25
HLA-DQB2	turquoise	0.824341	5.93133e-27
HLA-DRA	turquoise	0.802604	1.26755e-24
HLA-DRB1	turquoise	0.849172	4.83505e-30
HLA-DRB4	turquoise	0.811558	1.51316e-25
HLA-E	blue	-0.891887	6.23288e-37
HLA-F	blue	-0.884095	1.77177e-35
HLA-G	blue	-0.902367	4.50402e-39
HLA-J	blue	-0.900102	1.36896e-38
HM13	turquoise	0.856042	5.37691e-31
HMGA1	turquoise	0.821278	1.31945e-26
HMGA1P4	turquoise	0.874451	8.12053e-34
HMGB3	turquoise	0.80214	1.4109e-24
HMGB3P1	turquoise	0.850489	3.20085e-30
HMGN5	blue	0.826684	3.18386e-27
HNRNPA0	blue	0.908329	2.11098e-40
HNRNPD	turquoise	-0.868278	7.9933e-33
HNRNPDL	turquoise	-0.854728	8.25718e-31
HOMER3	turquoise	0.81085	1.79732e-25
HORMAD1	turquoise	0.820806	1.49051e-26
HPCAL1	turquoise	0.903387	2.70751e-39
HPS1	turquoise	0.89322	3.42649e-37
HPS5	turquoise	0.834783	3.44222e-28
HPSE	turquoise	0.886518	6.42418e-36
HPSE2	turquoise	-0.840186	7.2902e-29
HRC	turquoise	-0.862744	5.63932e-32
HS3ST2	turquoise	0.894956	1.55323e-37
HSBP1L1	turquoise	0.819722	1.96872e-26
HSPA12A	turquoise	-0.858416	2.45117e-31
HSPB2	turquoise	-0.912229	2.54178e-41
HSPB6	turquoise	-0.855248	6.97246e-31
HSPB8	turquoise	-0.856017	5.42133e-31
HSPBAP1	turquoise	0.867192	1.18094e-32
HTRA4	turquoise	0.899045	2.27875e-38
HTT	darkgrey	0.812249	1.27815e-25
HVCN1	turquoise	0.934923	1.07106e-47
ICOSLG	turquoise	0.853676	1.16034e-30
ID2-AS1	turquoise	-0.839842	8.06141e-29
IDH1	turquoise	0.895914	9.9767e-38
IFI30	turquoise	0.919139	4.62988e-43
IFNAR1	turquoise	0.831335	9.00322e-28
IFNAR2	turquoise	0.898608	2.80757e-38
IFNGR1	turquoise	0.864568	2.98953e-32
IGF1R	turquoise	-0.803076	1.13637e-24
IGF2BP3	turquoise	0.858568	2.32962e-31
IGF2R	turquoise	0.898007	3.73732e-38
IGFBPL1	turquoise	-0.841414	5.08268e-29
IGHA1	midnightblue	0.886973	5.29611e-36
IGHA2	midnightblue	0.898911	2.42938e-38
IGHG1	midnightblue	0.9428	1.81397e-50
IGHM	midnightblue	0.842311	3.89716e-29
IGHV1-18	midnightblue	0.961064	8.67668e-59
IGHV1-2	midnightblue	0.969784	2.61442e-64
IGHV1-24	midnightblue	0.92329	3.50071e-44
IGHV1-3	midnightblue	0.942619	2.12085e-50
IGHV1-46	midnightblue	0.960264	2.40165e-58
IGHV1-69	midnightblue	0.966821	2.86317e-62
IGHV2-70D	midnightblue	0.828746	1.82732e-27
IGHV3-15	midnightblue	0.932099	8.70343e-47
IGHV3-16	midnightblue	0.863115	4.96011e-32
IGHV3-20	midnightblue	0.957723	5.31364e-57
IGHV3-33	midnightblue	0.97425	8.36746e-68
IGHV3-35	midnightblue	0.933671	2.74247e-47
IGHV3-48	midnightblue	0.939201	3.72172e-49
IGHV3-49	midnightblue	0.845992	1.28834e-29
IGHV3-66	midnightblue	0.952979	1.07076e-54
IGHV3-73	midnightblue	0.877134	2.89475e-34
IGHV3OR16-9	midnightblue	0.955713	5.40001e-56
IGHV4-59	midnightblue	0.963273	4.66156e-60
IGHV5-51	midnightblue	0.885619	9.38455e-36
IGHV5-78	midnightblue	0.834171	4.08868e-28
IGKC	midnightblue	0.910871	5.3718e-41
IGKV1-16	midnightblue	0.941096	7.76482e-50
IGKV1-27	midnightblue	0.956685	1.78454e-56
IGKV1D-16	midnightblue	0.953479	6.28431e-55
IGKV1D-33	midnightblue	0.948233	1.28058e-52
IGKV1D-43	midnightblue	0.951152	7.14196e-54
IGKV1D-8	midnightblue	0.943154	1.33363e-50
IGKV2D-24	midnightblue	0.883303	2.45602e-35
IGKV2D-28	midnightblue	0.93526	8.29247e-48
IGKV2D-30	midnightblue	0.879681	1.06256e-34
IGKV3-11	midnightblue	0.971653	1.05362e-65
IGKV3-15	midnightblue	0.957933	4.14581e-57
IGKV3-20	midnightblue	0.966683	3.52757e-62
IGKV3-7	midnightblue	0.961973	2.66104e-59
IGKV4-1	midnightblue	0.919545	3.61843e-43
IGLC1	midnightblue	0.917414	1.30041e-42
IGLC2	midnightblue	0.928356	1.22132e-45
IGLL1	midnightblue	0.924313	1.81254e-44
IGLV1-36	midnightblue	0.950094	2.07433e-53
IGLV1-44	midnightblue	0.946676	5.58311e-52
IGLV1-47	midnightblue	0.955496	6.89534e-56
IGLV1-50	midnightblue	0.972718	1.5356e-66
IGLV1-51	midnightblue	0.965721	1.46989e-61
IGLV2-14	midnightblue	0.958529	2.03182e-57
IGLV3-1	midnightblue	0.875403	5.64729e-34
IGLV3-10	midnightblue	0.83399	4.30268e-28
IGLV3-12	midnightblue	0.879384	1.1956e-34
IGLV3-25	midnightblue	0.862173	6.86463e-32
IGLV3-27	midnightblue	0.916927	1.73319e-42
IGLV3-9	midnightblue	0.903371	2.72931e-39
IGLV4-60	midnightblue	0.818625	2.60486e-26
IGLV4-69	midnightblue	0.88327	2.49021e-35
IGLV6-57	midnightblue	0.950847	9.74258e-54
IGSF6	turquoise	0.92357	2.92564e-44
IGSF9B	turquoise	-0.81002	2.19723e-25
IKZF1	turquoise	0.882344	3.63744e-35
IL10RA	turquoise	0.858444	2.42837e-31
IL10RB	turquoise	0.889982	1.44571e-36
IL12RB1	turquoise	0.831099	9.60647e-28
IL16	turquoise	0.815278	6.05002e-26
IL17B	turquoise	-0.844926	1.78034e-29
IL17RA	turquoise	0.902318	4.61534e-39
IL18	turquoise	0.911268	4.31985e-41
IL1RN	turquoise	0.81578	5.33771e-26
IL21R	turquoise	0.805846	5.94704e-25
IL2RG	turquoise	0.908893	1.56405e-40
IL4I1	turquoise	0.888539	2.70663e-36
IL6ST	turquoise	-0.824038	6.42334e-27
IMMP2L	turquoise	-0.862597	5.93216e-32
IMPAD1	blue	0.836759	1.96411e-28
IMPDH1	blue	-0.832869	5.88516e-28
INAFM1	turquoise	-0.832261	6.96976e-28
INCENP	turquoise	0.812922	1.08355e-25
INPP5A	turquoise	-0.89209	5.69344e-37
INPP5D	blue	-0.909012	1.46773e-40
IPO5	turquoise	-0.888608	2.62789e-36
IPO7	blue	0.816757	4.17805e-26
IQCG	turquoise	0.88595	8.16449e-36
IQCJ-SCHIP1	turquoise	-0.801573	1.60772e-24
IQGAP2	turquoise	0.843969	2.37591e-29
IQGAP3	turquoise	0.846009	1.28173e-29
IRF7	blue	-0.864847	2.71086e-32
IRF8	turquoise	0.940863	9.43921e-50
ISCA2	turquoise	0.875663	5.10991e-34
ITGA4	turquoise	0.870816	3.1659e-33
ITGA6-AS1	turquoise	0.810487	1.96272e-25
ITGA7	turquoise	-0.828399	2.00707e-27
ITGAL	turquoise	0.883934	1.89403e-35
ITGAM	turquoise	0.937034	2.10241e-48
ITGAX	turquoise	0.876041	4.41855e-34
ITGB7	turquoise	0.885254	1.09342e-35
ITPR3	darkgrey	0.80447	8.21395e-25
JAK3	blue	-0.888094	3.27931e-36
JAKMIP2	turquoise	0.843018	3.15807e-29
JAM3	turquoise	-0.848607	5.76343e-30
JAML	blue	-0.888327	2.96577e-36
JCHAIN	midnightblue	0.935567	6.55702e-48
JPH2	turquoise	-0.888843	2.37357e-36
JPT1	turquoise	0.924024	2.1843e-44
KANK2	turquoise	-0.868318	7.87686e-33
KCNA3	turquoise	0.802597	1.26967e-24
KCNA5	turquoise	-0.804641	7.89175e-25
KCNAB1	turquoise	-0.820821	1.48456e-26
KCNAB2	turquoise	0.859566	1.66673e-31
KCNE3	turquoise	0.924116	2.05806e-44
KCNIP3	turquoise	-0.879068	1.35495e-34
KCNJ5	turquoise	0.931693	1.16718e-46
KCNK13	turquoise	0.880438	7.85393e-35
KCNMB1	turquoise	-0.871174	2.77483e-33
KCNQ1	turquoise	0.884556	1.46317e-35
KCTD3	turquoise	-0.849359	4.56095e-30
KCTD9	blue	0.852066	1.94321e-30
KDM2B	turquoise	0.837469	1.60276e-28
KHDRBS3	turquoise	-0.828899	1.75274e-27
KIAA0930	turquoise	0.86902	6.10827e-33
KIF21B	turquoise	0.858487	2.39431e-31
KLF12	turquoise	-0.898016	3.72078e-38
KLHDC7B	turquoise	0.801395	1.67473e-24
KLHL17	darkgrey	0.901278	7.71241e-39
KLHL23	turquoise	-0.831912	7.67594e-28
KLHL6	turquoise	0.905087	1.14346e-39
KLK1	turquoise	0.80182	1.51886e-24
KMO	turquoise	0.934355	1.64454e-47
KMT2D	darkgrey	0.802867	1.19263e-24
KTN1	blue	0.865073	2.50385e-32
LACTB	turquoise	0.916866	1.79631e-42
LAIR1	turquoise	0.932779	5.30011e-47
LAMP2	turquoise	0.888288	3.01598e-36
LANCL1	blue	0.811844	1.41095e-25
LAP3	turquoise	0.841826	4.50051e-29
LAPTM5	turquoise	0.930944	1.99806e-46
LARGE1	turquoise	-0.918622	6.32359e-43
LARP1B	blue	0.902988	3.30512e-39
LARP6	turquoise	-0.875484	5.47527e-34
LAT2	blue	-0.905815	7.86623e-40
LAX1	midnightblue	0.886426	6.67943e-36
LCK	turquoise	0.835602	2.73013e-28
LCP2	turquoise	0.907996	2.51817e-40
LDB3	turquoise	-0.918773	5.77352e-43
LDOC1	turquoise	-0.90371	2.30141e-39
LGALS3	turquoise	0.86723	1.16493e-32
LGALS9	turquoise	0.953352	7.19608e-55
LGALS9C	turquoise	0.907148	3.93593e-40
LGALSL	turquoise	-0.861907	7.52023e-32
LGMN	turquoise	0.92759	2.06043e-45
LHFPL2	turquoise	0.923422	3.21867e-44
LIG1	darkgrey	0.923208	3.68871e-44
LILRA2	turquoise	0.929697	4.82242e-46
LILRA3	turquoise	0.88354	2.22827e-35
LILRA4	turquoise	0.946953	4.31322e-52
LILRA6	turquoise	0.933335	3.51961e-47
LILRB1	turquoise	0.914489	7.11834e-42
LILRB2	turquoise	0.870553	3.48845e-33
LILRB3	turquoise	0.923729	2.64299e-44
LILRB4	turquoise	0.926364	4.7025e-45
LIMCH1	turquoise	-0.853923	1.07141e-30
LIMK1	turquoise	0.918547	6.61688e-43
LIMS2	turquoise	-0.875248	5.9929e-34
LINC00472	turquoise	-0.842978	3.19628e-29
LINC00938	turquoise	-0.835921	2.49419e-28
LINC01002	darkgrey	0.813057	1.04821e-25
LINC01278	turquoise	-0.88941	1.85578e-36
LINC01637	turquoise	0.954215	2.83853e-55
LINC01678	turquoise	0.808149	3.44315e-25
LINC01705	turquoise	0.828058	2.20063e-27
LINC01857	turquoise	0.912088	2.74842e-41
LINC02285	turquoise	0.821588	1.21771e-26
LINC02328	turquoise	0.80763	3.89712e-25
LINC02512	turquoise	0.875176	6.15939e-34
LINC02629	turquoise	0.815261	6.07603e-26
LINC02705	turquoise	0.846371	1.1477e-29
LINC02785	turquoise	0.903984	2.00325e-39
LINC02828	turquoise	0.828476	1.96588e-27
LIPA	turquoise	0.913489	1.25551e-41
LITAF	turquoise	0.827828	2.34145e-27
LMNTD2	turquoise	0.849089	4.96202e-30
LMOD1	turquoise	-0.907485	3.29819e-40
LNCAROD	turquoise	0.907325	3.58658e-40
LOC100130238	turquoise	0.800336	2.13434e-24
LOC100133050	turquoise	0.81779	3.21992e-26
LOC100270746	turquoise	-0.875716	5.00711e-34
LOC100506585	turquoise	0.942789	1.83133e-50
LOC100510710	turquoise	0.844645	1.938e-29
LOC105369911	turquoise	0.826408	3.42779e-27
LOC388780	turquoise	0.830908	1.01269e-27
LOC439933	turquoise	0.802377	1.33599e-24
LOC606724	turquoise	0.808732	2.99553e-25
LOC641746	turquoise	-0.80589	5.88507e-25
LOC644189	turquoise	0.888777	2.44239e-36
LOC730098	blue	0.812753	1.12963e-25
LONRF2	turquoise	-0.873532	1.15023e-33
LPAR5	turquoise	0.905434	9.57368e-40
LPCAT2	turquoise	0.838817	1.08634e-28
LPP	turquoise	-0.93815	8.68804e-49
LPXN	turquoise	0.901799	5.96661e-39
LRCH2	turquoise	-0.903802	2.19667e-39
LRFN4	blue	-0.826855	3.04098e-27
LRIG3	turquoise	-0.875545	5.34783e-34
LRMP	turquoise	0.871598	2.37141e-33
LRP6	turquoise	-0.873874	1.01082e-33
LRRC1	turquoise	-0.850016	3.71314e-30
LRRC49	turquoise	-0.87743	2.57922e-34
LRRC6	turquoise	0.898866	2.48262e-38
LRRC8A	turquoise	-0.806553	5.0323e-25
LRRC8D	turquoise	0.934641	1.32601e-47
LRRK1	turquoise	0.836142	2.34212e-28
LSP1	turquoise	0.870978	2.98284e-33
LST1	turquoise	0.914182	8.47729e-42
LURAP1L	turquoise	-0.844332	2.13015e-29
LY86	turquoise	0.940255	1.5661e-49
LY96	turquoise	0.868418	7.5991e-33
LYL1	turquoise	0.820544	1.59448e-26
LYN	turquoise	0.929824	4.4108e-46
LYPLA2	turquoise	0.8575	3.32481e-31
LYRM1	blue	0.826479	3.36344e-27
M6PR	turquoise	0.924624	1.48095e-44
MACC1	turquoise	0.829534	1.47487e-27
MACORIS	turquoise	0.876862	3.21667e-34
MAF	turquoise	0.847421	8.31673e-30
MAFB	turquoise	0.88481	1.31637e-35
MAGI2	turquoise	-0.872388	1.76691e-33
MAGI2-AS3	turquoise	-0.880829	6.71397e-35
MAGI3	turquoise	-0.904143	1.84917e-39
MAN2B1	turquoise	0.904023	1.96492e-39
MANBA	turquoise	0.824911	5.10257e-27
MAP1B	turquoise	-0.922664	5.21744e-44
MAP1LC3A	turquoise	-0.828164	2.13856e-27
MAP3K1	turquoise	0.837643	1.52446e-28
MAP3K11	darkgrey	0.873829	1.02795e-33
MAP3K14	blue	-0.85312	1.38756e-30
MAP3K3	darkgrey	0.820916	1.44877e-26
MAP4K1	turquoise	0.877958	2.09809e-34
MAP7D3	turquoise	-0.907404	3.44014e-40
MAP9	turquoise	-0.803576	1.01171e-24
MAPK1	turquoise	0.849099	4.94612e-30
MAPK13	turquoise	0.957786	4.93448e-57
MAPKAPK3	turquoise	0.945978	1.06509e-51
2023-03-02	turquoise	-0.890118	1.36234e-36
MARCKS	turquoise	0.871648	2.32746e-33
MARCO	turquoise	0.809243	2.64974e-25
MARK1	turquoise	-0.846471	1.11293e-29
MATK	turquoise	0.832875	5.87545e-28
MBD4	turquoise	0.849973	3.76436e-30
MBIP	blue	0.854713	8.29798e-31
MBNL1-AS1	turquoise	-0.893426	3.12139e-37
MBOAT7	blue	-0.824629	5.49703e-27
MCAM	turquoise	-0.87631	3.98425e-34
MCM5	turquoise	0.839224	9.6521e-29
MCOLN1	turquoise	0.936583	2.99174e-48
MCRIP2	turquoise	0.900883	9.35785e-39
MCUB	turquoise	0.820473	1.62395e-26
ME2	turquoise	0.895444	1.24036e-37
MED21	blue	0.807781	3.75911e-25
MEGF10	turquoise	0.862669	5.78703e-32
MEI1	turquoise	0.852982	1.45032e-30
METAP2	blue	0.848306	6.32717e-30
METTL7B	turquoise	0.831426	8.78066e-28
MFNG	turquoise	0.863896	3.78129e-32
MFSD1	turquoise	0.945459	1.71102e-51
MFSD13A	turquoise	0.941502	5.51172e-50
MFSD2A	turquoise	0.850641	3.05171e-30
MFSD3	turquoise	0.838027	1.36481e-28
MFSD5	turquoise	0.843189	3.00084e-29
MGAT1	turquoise	0.899301	2.01522e-38
MGAT4A	turquoise	0.932618	5.96091e-47
MGME1	turquoise	0.852657	1.60917e-30
MIB1	blue	0.844532	2.00545e-29
MICAL3	turquoise	-0.842551	3.62963e-29
MICB	turquoise	0.805988	5.75032e-25
MICU3	turquoise	-0.922491	5.82095e-44
MID2	turquoise	-0.894466	1.94421e-37
MIER1	blue	0.83979	8.18427e-29
MIIP	darkgrey	0.89287	4.01238e-37
MILR1	turquoise	0.860465	1.23008e-31
MIOS	turquoise	0.890247	1.28719e-36
MIPOL1	turquoise	-0.945336	1.91457e-51
MIR3142HG	turquoise	0.872088	1.97601e-33
MIR4697HG	turquoise	-0.847473	8.18403e-30
MIS18BP1	turquoise	0.860753	1.11533e-31
MKNK1	turquoise	0.834903	3.32787e-28
MMD	turquoise	0.905653	8.55159e-40
MMP12	turquoise	0.827049	2.88723e-27
MMP7	turquoise	0.832178	7.13059e-28
MMP9	blue	-0.839392	9.19183e-29
MMS19	darkgrey	0.859092	1.95496e-31
MN1	turquoise	-0.82509	4.86627e-27
MNAT1	blue	0.884155	1.72814e-35
MNDA	turquoise	0.844325	2.13451e-29
MOB4	darkgrey	-0.863037	5.09485e-32
MORC4	turquoise	-0.844625	1.94985e-29
MPDU1	turquoise	0.902295	4.66954e-39
MPDZ	turquoise	-0.908948	1.51817e-40
MPEG1	turquoise	0.879842	9.9647e-35
MPP1	turquoise	0.917956	9.42267e-43
MPP2	turquoise	-0.815453	5.79174e-26
MPP6	blue	0.834852	3.37537e-28
MPP7	turquoise	-0.842161	4.07535e-29
MPRIP	turquoise	-0.852746	1.56419e-30
MPV17	turquoise	0.86149	8.67562e-32
MR1	turquoise	0.858058	2.76233e-31
MREG	turquoise	0.858737	2.20175e-31
MRPL33	blue	0.902464	4.29261e-39
MRVI1	turquoise	-0.818907	2.42428e-26
MS4A14	turquoise	0.841629	4.77029e-29
MS4A4A	turquoise	0.866932	1.29584e-32
MS4A4E	turquoise	0.83763	1.53029e-28
MS4A6A	turquoise	0.880076	9.07833e-35
MS4A7	turquoise	0.828362	2.02717e-27
MSH5	turquoise	0.842799	3.37103e-29
MSR1	turquoise	0.903199	2.97511e-39
MSRB3	turquoise	-0.920485	2.0351e-43
MTA3	turquoise	-0.846244	1.19277e-29
MTFR2	turquoise	0.847401	8.36674e-30
MTMR14	turquoise	0.846085	1.25223e-29
MTSS1	turquoise	0.891615	7.03586e-37
MTURN	turquoise	-0.928201	1.3583e-45
MTUS1	turquoise	-0.839533	8.82248e-29
MUSTN1	turquoise	-0.835091	3.15554e-28
MXRA5	blue	-0.800408	2.09994e-24
MXRA7	turquoise	-0.934118	1.96432e-47
MYBPC3	turquoise	0.900359	1.20809e-38
MYCL	turquoise	0.832494	6.53174e-28
MYD88	turquoise	0.932012	9.27038e-47
MYEF2	turquoise	-0.823947	6.57919e-27
MYH11	turquoise	-0.816795	4.13858e-26
MYL2	turquoise	-0.876099	4.32129e-34
MYL9	turquoise	-0.890653	1.07668e-36
MYLK	turquoise	-0.914274	8.04655e-42
MYO15B	darkgrey	0.907513	3.2495e-40
MYO1F	turquoise	0.890378	1.21541e-36
MYO1G	turquoise	0.930761	2.27549e-46
MYO5A	turquoise	0.810206	2.10051e-25
MYO7A	turquoise	0.892394	4.96907e-37
MYOC	turquoise	-0.800275	2.16468e-24
MYOCD	turquoise	-0.824414	5.81831e-27
MYOM1	turquoise	-0.924206	1.94194e-44
MYRIP	turquoise	-0.810291	2.05767e-25
MZB1	midnightblue	0.965794	1.32234e-61
NAB1	turquoise	-0.838265	1.27445e-28
NABP1	turquoise	0.821205	1.34455e-26
NACAD	turquoise	-0.841929	4.3655e-29
NAGA	turquoise	0.955129	1.03864e-55
NAGK	turquoise	0.914228	8.25903e-42
NAGPA	turquoise	0.899599	1.74584e-38
NAGS	turquoise	0.867763	9.62012e-33
NAIP	turquoise	0.853275	1.31988e-30
NAP1L3	turquoise	-0.870266	3.8759e-33
NAP1L5	turquoise	-0.86914	5.84814e-33
NAPG	blue	0.82531	4.59069e-27
NAPSA	turquoise	0.832666	6.22677e-28
NAT8L	turquoise	0.849126	4.90436e-30
NBEA	turquoise	-0.912483	2.20606e-41
NBEAL1	turquoise	-0.854079	1.0189e-30
NBEAL2	blue	-0.840238	7.18078e-29
NCEH1	turquoise	0.898466	3.00436e-38
NCF1	turquoise	0.857925	2.88691e-31
NCF2	turquoise	0.92961	5.12598e-46
NCF4	turquoise	0.922967	4.30197e-44
NCK1-DT	turquoise	0.921901	8.43899e-44
NCKAP1	turquoise	-0.881983	4.2114e-35
NCKAP1L	turquoise	0.948482	1.00768e-52
NCS1	turquoise	-0.830947	1.00191e-27
NCSTN	turquoise	0.846087	1.2514e-29
NDE1	blue	-0.884447	1.53089e-35
NDUFA4	turquoise	-0.815067	6.37635e-26
NDUFA5	blue	0.802424	1.32153e-24
NDUFAF2	blue	0.884134	1.74302e-35
NECAB3	turquoise	-0.801112	1.78744e-24
NECAP2	turquoise	0.951513	4.93988e-54
NECTIN3	turquoise	-0.886477	6.53423e-36
NECTIN4	turquoise	0.889936	1.47507e-36
NEDD4	blue	0.809587	2.43918e-25
NEDD4L	turquoise	0.810313	2.0468e-25
NEFH	turquoise	0.862951	5.24884e-32
NET1	turquoise	-0.821719	1.17692e-26
NEXMIF	turquoise	-0.813003	1.06234e-25
NEXN	turquoise	-0.803153	1.11624e-24
NFAM1	turquoise	0.917658	1.12467e-42
NFATC4	turquoise	-0.851456	2.35885e-30
NFE2L3	turquoise	0.874766	7.20274e-34
NFIA	turquoise	-0.898081	3.60766e-38
NFIB	turquoise	-0.909793	9.64542e-41
NFIX	turquoise	-0.842952	3.22072e-29
NFKBIE	turquoise	0.856713	4.31266e-31
NFYB	turquoise	-0.83244	6.63215e-28
NGRN	blue	0.837063	1.80021e-28
NINJ1	turquoise	0.803583	1.01004e-24
NIPAL3	turquoise	0.810383	2.01252e-25
NIPSNAP3B	turquoise	-0.846732	1.02745e-29
NKD1	turquoise	-0.801375	1.68261e-24
NLGN1	turquoise	-0.87169	2.29152e-33
NLN	turquoise	0.89072	1.04526e-36
NLRC4	turquoise	0.892526	4.68183e-37
NLRC5	blue	-0.841423	5.06906e-29
NLRP12	turquoise	0.957048	1.17191e-56
NMI	turquoise	0.805082	7.11681e-25
NOD2	turquoise	0.91899	5.06646e-43
NPC1	turquoise	0.880583	7.41037e-35
NPC2	turquoise	0.939472	2.98481e-49
NPL	turquoise	0.973125	7.20761e-67
NPNT	turquoise	-0.801047	1.81403e-24
NPTXR	turquoise	-0.804022	9.12e-25
NRBF2	turquoise	0.840738	6.20135e-29
NRIP3	turquoise	0.903349	2.75889e-39
NRP1	darkgrey	0.808182	3.41663e-25
NRP2	turquoise	0.857109	3.78459e-31
NRROS	turquoise	0.921548	1.05283e-43
NSRP1	blue	0.811071	1.70323e-25
NTN1	turquoise	-0.804007	9.15202e-25
NTRK3	turquoise	-0.823924	6.61862e-27
NUCKS1	darkgrey	-0.887318	4.57241e-36
NUDT1	turquoise	0.839229	9.6382e-29
NUDT18	turquoise	0.819227	2.23445e-26
NUP210	turquoise	0.930364	3.01681e-46
NUP62	blue	-0.865736	1.98183e-32
NUP85	darkgrey	0.870653	3.36227e-33
NXF3	turquoise	0.817826	3.19022e-26
NXPH3	turquoise	-0.813846	8.63134e-26
OAS1	turquoise	0.88732	4.56849e-36
OAZ1	turquoise	0.901928	5.60023e-39
OBSL1	turquoise	-0.815519	5.69647e-26
ODF3B	blue	-0.862525	6.08214e-32
OGFRL1	turquoise	0.918037	8.97739e-43
OPA1	darkgrey	-0.850172	3.53664e-30
OPLAH	turquoise	0.903517	2.53537e-39
OPN3	turquoise	0.890204	1.31172e-36
ORC6	turquoise	0.887479	4.26735e-36
ORMDL2	turquoise	0.901091	8.45523e-39
OSBPL3	turquoise	0.83959	8.67567e-29
OSCAR	turquoise	0.869706	4.75917e-33
OSTF1	turquoise	0.902921	3.41913e-39
OTUD7B	turquoise	-0.934859	1.12437e-47
OTULINL	turquoise	0.909862	9.29277e-41
OXCT1	turquoise	-0.850938	2.77855e-30
P2RX4	turquoise	0.907105	4.02572e-40
P2RX7	turquoise	0.912848	1.79925e-41
P2RY13	turquoise	0.862705	5.71454e-32
PABPC5	turquoise	-0.840279	7.09527e-29
PACC1	turquoise	0.947392	2.85251e-52
PACSIN3	turquoise	-0.877286	2.72789e-34
PAFAH2	turquoise	0.862967	5.21984e-32
PAG1	turquoise	0.861765	7.89684e-32
PAIP1	blue	0.840339	6.9708e-29
PAK1	turquoise	0.886318	6.99087e-36
PALLD	turquoise	-0.859427	1.74667e-31
PAM	turquoise	-0.838945	1.04651e-28
PAQR4	turquoise	0.891722	6.70819e-37
PAQR5	turquoise	0.871963	2.07017e-33
PARD3	turquoise	-0.960105	2.92954e-58
PARM1	turquoise	-0.856762	4.244e-31
PARP10	darkgrey	0.869514	5.10302e-33
PARP12	turquoise	0.868786	6.64932e-33
PARP15	turquoise	0.829589	1.45293e-27
PARP4	turquoise	0.813301	9.87112e-26
PART1	turquoise	-0.857128	3.76019e-31
PARVA	turquoise	-0.876356	3.9138e-34
PARVG	turquoise	0.958603	1.85894e-57
PATJ	turquoise	-0.82056	1.58795e-26
PATL2	turquoise	0.818731	2.53565e-26
PAWR	turquoise	-0.873389	1.21393e-33
PBX1	turquoise	-0.888133	3.22398e-36
PBXIP1	turquoise	-0.806612	4.96211e-25
PCBP4	turquoise	-0.814098	8.10925e-26
PCNA	turquoise	0.803098	1.13051e-24
PCNP	blue	0.847566	7.95431e-30
PCP2	turquoise	0.899461	1.86568e-38
PCYOX1L	blue	-0.803909	9.36178e-25
PDCD4-AS1	turquoise	0.851655	2.21406e-30
PDE1C	turquoise	-0.821381	1.28481e-26
PDE4D	turquoise	-0.836166	2.32609e-28
PDE6B	turquoise	0.895737	1.08337e-37
PDE6G	turquoise	0.917433	1.28586e-42
PDE7A	turquoise	0.808303	3.31915e-25
PDGFB	blue	-0.832288	6.9179e-28
PDLIM5	turquoise	-0.868	8.83506e-33
PDS5B	turquoise	-0.882851	2.95631e-35
PDXK	turquoise	0.905953	7.32582e-40
PDZRN4	turquoise	-0.900602	1.07343e-38
PELI2	turquoise	-0.81311	1.03465e-25
PERP	turquoise	-0.845922	1.31585e-29
PFKFB4	turquoise	0.923775	2.56571e-44
PFKM	turquoise	-0.867561	1.03453e-32
PGBD5	turquoise	0.84575	1.38668e-29
PGD	turquoise	0.888625	2.60803e-36
PGK1	turquoise	0.844648	1.93611e-29
PGLS	blue	-0.819722	1.96891e-26
PGM5	turquoise	-0.928765	9.21939e-46
PGM5-AS1	turquoise	-0.846821	9.99871e-30
PGR	turquoise	-0.874372	8.36999e-34
PHF1	turquoise	-0.804115	8.92264e-25
PHGDH	turquoise	-0.86456	2.9986e-32
PI4K2A	turquoise	0.921782	9.09252e-44
PIF1	turquoise	0.81689	4.04054e-26
PIK3AP1	turquoise	0.942613	2.13205e-50
PIK3CD	turquoise	0.89114	8.68531e-37
PIK3CG	turquoise	0.869579	4.9844e-33
PIK3R6	turquoise	0.871812	2.18996e-33
PILRA	turquoise	0.825958	3.86457e-27
PIM2	midnightblue	0.896759	6.72783e-38
PITPNB	turquoise	-0.848953	5.17689e-30
PITX1	turquoise	-0.829109	1.65583e-27
PJA2	turquoise	-0.806952	4.57882e-25
PKD2L1	turquoise	0.864393	3.17841e-32
PKIG	turquoise	-0.846907	9.73817e-30
PLA2G12A	turquoise	-0.840507	6.63718e-29
PLA2G15	turquoise	0.917454	1.2699e-42
PLA2G7	turquoise	0.921674	9.73011e-44
PLAA	darkgrey	-0.865392	2.23808e-32
PLBD1	turquoise	0.87718	2.84253e-34
PLCB2	turquoise	0.869328	5.46249e-33
PLCB4	turquoise	-0.870678	3.33127e-33
PLCE1	turquoise	-0.808443	3.2102e-25
PLCG2	turquoise	0.836139	2.34407e-28
PLD2	darkgrey	0.901708	6.2426e-39
PLD3	turquoise	0.891479	7.47249e-37
PLEK2	turquoise	0.900545	1.10374e-38
PLEKHA3	darkgrey	-0.896322	8.25141e-38
PLEKHB2	turquoise	0.947972	1.64439e-52
PLEKHG3	turquoise	-0.827166	2.79767e-27
PLEKHH2	turquoise	-0.813522	9.34945e-26
PLEKHO2	turquoise	0.903016	3.25916e-39
PLN	turquoise	-0.87091	3.05847e-33
PLPP4	turquoise	0.850417	3.27386e-30
PLS3	turquoise	-0.807563	3.9596e-25
PLSCR4	turquoise	-0.803104	1.12906e-24
PLXNB1	turquoise	-0.840877	5.95306e-29
PLXNC1	turquoise	0.897944	3.85053e-38
PLXND1	blue	-0.942003	3.60184e-50
PM20D2	turquoise	-0.82161	1.21077e-26
PMFBP1	turquoise	0.89339	3.17224e-37
PNKD	turquoise	0.86358	4.22144e-32
PNPLA3	turquoise	0.825811	4.01821e-27
PNPLA6	turquoise	0.896062	9.31389e-38
PNPO	turquoise	0.822935	8.57609e-27
POLD1	turquoise	0.901558	6.72231e-39
POLG	darkgrey	0.911953	2.96224e-41
POTEF	turquoise	-0.84016	7.34656e-29
POU2AF1	midnightblue	0.950601	1.24798e-53
POU2F2	turquoise	0.850377	3.3161e-30
PPARGC1B	turquoise	0.841416	5.07988e-29
PPFIA2	turquoise	-0.857078	3.82301e-31
PPFIBP2	turquoise	0.849213	4.77372e-30
PPIF	turquoise	0.851065	2.66955e-30
PPM1B	turquoise	-0.834601	3.62281e-28
PPP1CA	turquoise	0.853129	1.38317e-30
PPP1CB	blue	0.873607	1.11819e-33
PPP1R12A	turquoise	-0.931024	1.88695e-46
PPP1R12B	turquoise	-0.891336	7.9623e-37
PPP1R2	blue	0.812625	1.16553e-25
PPP1R3B	turquoise	-0.864308	3.27424e-32
PPP1R9A	turquoise	-0.867138	1.20376e-32
PPP2R2B	turquoise	-0.847209	8.87653e-30
PPT1	turquoise	0.844574	1.97984e-29
PRAG1	blue	-0.915849	3.25449e-42
PRDM16	turquoise	-0.83661	2.04971e-28
PRDM5	turquoise	-0.860249	1.32356e-31
PREX1	turquoise	0.850274	3.42443e-30
PRKAA2	blue	0.851587	2.26264e-30
PRKCD	turquoise	0.911905	3.04178e-41
PRKD1	turquoise	-0.853755	1.13125e-30
PRKG1	turquoise	-0.839353	9.29752e-29
PRKRA	turquoise	-0.853484	1.23436e-30
PRKX	turquoise	0.908247	2.20545e-40
PRPF40B	turquoise	-0.857469	3.35941e-31
PRR13	turquoise	0.836383	2.18668e-28
PRR5	turquoise	0.81615	4.86512e-26
PRR5L	turquoise	0.908292	2.15385e-40
PRSS56	blue	0.845975	1.29511e-29
PRUNE2	turquoise	-0.904662	1.42075e-39
PRXL2B	turquoise	0.87589	4.68405e-34
PSAP	turquoise	0.884147	1.73421e-35
PSEN1	turquoise	0.910946	5.15448e-41
PSEN2	turquoise	0.814382	7.55896e-26
PSENEN	turquoise	0.81935	2.16562e-26
PSIP1	turquoise	-0.850227	3.47586e-30
PSMB10	turquoise	0.860109	1.3875e-31
PSTPIP1	turquoise	0.836914	1.87866e-28
PTAFR	turquoise	0.887	5.23397e-36
PTBP2	turquoise	-0.884444	1.5326e-35
PTCRA	turquoise	0.886773	5.76509e-36
PTDSS1	turquoise	0.820809	1.48907e-26
PTGER2	turquoise	0.802206	1.38979e-24
PTGS1	turquoise	0.881691	4.74094e-35
PTK2	turquoise	-0.805456	6.51785e-25
PTK2B	turquoise	0.864271	3.31741e-32
PTPN11	turquoise	-0.835761	2.6098e-28
PTPN18	turquoise	0.886681	5.99514e-36
PTPN22	turquoise	0.910485	6.63061e-41
PTPN6	turquoise	0.946908	4.49836e-52
PTPN7	turquoise	0.920888	1.58702e-43
PTPRC	turquoise	0.85607	5.32877e-31
PTPRE	turquoise	0.842962	3.21119e-29
PTPRG	turquoise	-0.829555	1.46631e-27
PTPRJ	turquoise	0.938394	7.14467e-49
PTPRO	turquoise	0.813735	8.87125e-26
PTPRS	turquoise	-0.845559	1.46956e-29
PWWP2B	turquoise	0.838757	1.10514e-28
PYCARD	turquoise	0.936628	2.88771e-48
PYDC1	turquoise	0.958425	2.30425e-57
PYGL	turquoise	0.884046	1.80797e-35
PYGM	turquoise	-0.879332	1.2206e-34
PYGO1	turquoise	-0.905679	8.44027e-40
QARS	darkgrey	0.827959	2.26069e-27
QPCT	turquoise	0.821338	1.29891e-26
RAB21	darkgrey	-0.890956	9.42185e-37
RAB23	turquoise	-0.824329	5.94929e-27
RAB35	turquoise	0.835181	3.07568e-28
RAB3GAP1	blue	0.841596	4.81642e-29
RAB42	turquoise	0.949073	5.68115e-53
RAB4B	turquoise	0.837717	1.49235e-28
RAB5IF	turquoise	0.862261	6.6611e-32
RAB8A	turquoise	0.905331	1.009e-39
RAB9B	turquoise	-0.926026	5.88963e-45
RABEP2	darkgrey	0.828034	2.21527e-27
RAC2	turquoise	0.911222	4.4308e-41
RACGAP1	turquoise	0.820978	1.42559e-26
RAD51AP1	turquoise	0.856171	5.15529e-31
RAD9A	darkgrey	0.908042	2.45772e-40
RAI2	turquoise	-0.90665	5.10269e-40
RALA	turquoise	0.906127	6.69681e-40
RALGAPA1	turquoise	-0.90036	1.20763e-38
RANGAP1	blue	-0.824246	6.08199e-27
RAP2B	turquoise	0.911823	3.18207e-41
RASAL3	blue	-0.951631	4.37216e-54
RASGRP2	turquoise	-0.859636	1.62778e-31
RASGRP4	turquoise	0.869837	4.53561e-33
RASL10A	turquoise	0.835176	3.08029e-28
RASL12	turquoise	-0.934422	1.56363e-47
RASSF2	turquoise	0.886591	6.22633e-36
RASSF3	turquoise	-0.838575	1.16518e-28
RASSF4	turquoise	0.912526	2.15452e-41
RASSF7	turquoise	0.868444	7.52732e-33
RASSF8	turquoise	-0.812014	1.35382e-25
RB1	turquoise	0.801438	1.65857e-24
RBBP7	turquoise	-0.852816	1.52922e-30
RBFOX2	turquoise	-0.891842	6.35872e-37
RBM27	turquoise	-0.815543	5.66247e-26
RBM47	turquoise	0.952643	1.52543e-54
RBMS3	turquoise	-0.873139	1.33343e-33
RBPMS	turquoise	-0.956905	1.38359e-56
RBPMS2	turquoise	-0.819695	1.98282e-26
RCAN3	turquoise	0.887525	4.18463e-36
RCC2	turquoise	0.867796	9.50696e-33
RDH14	blue	0.848691	5.61542e-30
REC8	darkgrey	0.836669	2.01508e-28
REEP1	turquoise	-0.913812	1.04594e-41
REEP3	turquoise	-0.807522	3.99826e-25
REEP4	turquoise	0.857982	2.83275e-31
REEP5	turquoise	-0.821253	1.32799e-26
RELL2	turquoise	0.859445	1.73594e-31
RELT	turquoise	0.849291	4.65893e-30
RENBP	turquoise	0.888633	2.59929e-36
RFLNA	turquoise	0.82802	2.22341e-27
RFXANK	darkgrey	0.824733	5.34854e-27
RGS10	turquoise	0.839478	8.96421e-29
RGS14	turquoise	0.826471	3.37008e-27
RGS19	turquoise	0.920175	2.46333e-43
RGS5	turquoise	-0.855612	6.19095e-31
RHBDF2	turquoise	0.838464	1.2032e-28
RHEBL1	blue	-0.851302	2.47654e-30
RHOB	turquoise	-0.811916	1.38663e-25
RHOG	turquoise	0.917971	9.33714e-43
RILP	turquoise	0.862705	5.71567e-32
RIMKLB	turquoise	-0.935617	6.30761e-48
RIN3	turquoise	0.891042	9.06873e-37
RINL	turquoise	0.894449	1.96014e-37
RIPK3	turquoise	0.914192	8.43363e-42
RMI1	turquoise	0.823393	7.60926e-27
RNASE6	turquoise	0.860517	1.20862e-31
RNASEK	turquoise	0.810559	1.92859e-25
RNASET2	turquoise	0.927752	1.84607e-45
RNF115	blue	0.849243	4.72917e-30
RNF125	blue	-0.804259	8.62811e-25
RNF13	turquoise	0.853104	1.39452e-30
RNF130	turquoise	0.923649	2.78181e-44
RNF135	turquoise	0.893922	2.4924e-37
RNF149	turquoise	0.893557	2.94203e-37
RNF152	turquoise	-0.806281	5.36631e-25
RNF166	turquoise	0.882505	3.40587e-35
RNF180	turquoise	-0.935644	6.17921e-48
RNF213	blue	-0.853142	1.37752e-30
RNF44	blue	-0.88276	3.06941e-35
RNFT1	turquoise	0.861268	9.3597e-32
RNFT2	turquoise	0.806048	5.67012e-25
RNPEP	turquoise	0.865988	1.81287e-32
RNU105C	turquoise	0.806987	4.5406e-25
ROCK1	turquoise	-0.879432	1.17326e-34
ROCK2	turquoise	-0.954961	1.25144e-55
ROR1	turquoise	-0.834618	3.60593e-28
RP2	turquoise	0.801522	1.62681e-24
RPGRIP1	turquoise	0.849991	3.74326e-30
RPL5	turquoise	-0.828042	2.21052e-27
RPN2	turquoise	0.807779	3.76105e-25
RPRD1A	turquoise	-0.858648	2.26867e-31
RPS6KA1	turquoise	0.960589	1.59238e-58
RRP15	blue	0.848114	6.71607e-30
RSF1	turquoise	-0.813064	1.04641e-25
RSL24D1	darkgrey	-0.85485	7.93489e-31
RSPH3	turquoise	0.820375	1.66512e-26
RUBCNL	turquoise	0.872405	1.75564e-33
RUNX1-IT1	turquoise	0.862914	5.31623e-32
RUNX3	turquoise	0.858327	2.52503e-31
RWDD1	blue	0.848491	5.97545e-30
RYR2	turquoise	-0.871365	2.58516e-33
RYR3	turquoise	-0.827014	2.91406e-27
S100A10	turquoise	0.808488	3.17518e-25
S100A11	turquoise	0.857819	2.99094e-31
S100Z	turquoise	0.837188	1.73711e-28
SALL2	turquoise	-0.801643	1.58215e-24
SAMD9L	turquoise	0.814739	6.91774e-26
SAP18	blue	0.829422	1.52076e-27
SAP25	blue	-0.931918	9.92274e-47
SAPCD1	blue	-0.87275	1.54334e-33
SAPCD2	turquoise	0.819638	2.01148e-26
SASH3	turquoise	0.951336	5.92058e-54
SAV1	turquoise	-0.812037	1.34609e-25
SBDS	turquoise	-0.915007	5.2906e-42
SBSPON	turquoise	-0.895415	1.25742e-37
SCAMP1	blue	0.822642	9.25914e-27
SCAMP2	turquoise	0.922141	7.26009e-44
SCAMP3	blue	-0.866439	1.54485e-32
SCARB1	turquoise	0.86571	2.00065e-32
SCD	turquoise	0.839167	9.81269e-29
SCHIP1	turquoise	-0.813408	9.61605e-26
SCIMP	turquoise	0.863236	4.75608e-32
SCMH1	turquoise	-0.86652	1.50058e-32
SCO2	turquoise	0.821293	1.31409e-26
SCRG1	turquoise	-0.864443	3.1241e-32
SDCBP	turquoise	0.827035	2.89774e-27
SDS	turquoise	0.80835	3.28234e-25
SEL1L3	turquoise	0.850856	2.85171e-30
SELENOK	darkgrey	-0.810047	2.18275e-25
SELENOM	turquoise	-0.914765	6.07805e-42
SELENOW	turquoise	-0.882274	3.74225e-35
SELPLG	turquoise	0.933067	4.28789e-47
SEMA4D	turquoise	0.821514	1.24129e-26
SEPHS2	turquoise	0.852915	1.48157e-30
SEPTIN10	turquoise	-0.815069	6.37349e-26
SEPTIN7P2	turquoise	-0.811542	1.51891e-25
SERPINA1	turquoise	0.898699	2.68823e-38
SESTD1	turquoise	-0.847444	8.25903e-30
SFT2D1	turquoise	0.850534	3.15551e-30
SGCB	turquoise	-0.905652	8.55594e-40
SGCE	turquoise	-0.861167	9.68878e-32
SGK1	turquoise	0.808417	3.22984e-25
SGK3	turquoise	0.873912	9.96153e-34
SGPL1	turquoise	0.876167	4.20886e-34
SH2B3	turquoise	0.894129	2.26802e-37
SH3BGR	turquoise	-0.826385	3.44853e-27
SH3BGRL3	turquoise	0.800939	1.85963e-24
SH3BP1	turquoise	0.887908	3.55111e-36
SH3BP2	turquoise	0.857453	3.37735e-31
SH3D19	turquoise	-0.867008	1.26121e-32
SH3KBP1	blue	-0.889273	1.96989e-36
SH3TC1	turquoise	0.838984	1.03475e-28
SHTN1	turquoise	0.828476	1.9657e-27
SIGLEC1	turquoise	0.878297	1.83662e-34
SIGLEC14	turquoise	0.815623	5.55108e-26
SIGLEC17P	turquoise	0.850364	3.32891e-30
SIGLEC7	turquoise	0.950234	1.80426e-53
SIGLEC9	turquoise	0.951975	3.06491e-54
SIPA1	blue	-0.897083	5.78184e-38
SIRPA	turquoise	0.941325	6.40493e-50
SIRPB2	turquoise	0.919174	4.53278e-43
SIRPD	turquoise	0.805724	6.12072e-25
SIRPG	turquoise	0.922899	4.49188e-44
SIRT7	turquoise	0.805306	6.75162e-25
SIT1	turquoise	0.833211	5.34984e-28
SIVA1	turquoise	-0.80465	7.87503e-25
SKP1	turquoise	-0.802578	1.27514e-24
SLA	turquoise	0.891682	6.82816e-37
SLAMF6	turquoise	0.85072	2.97649e-30
SLAMF7	turquoise	0.845588	1.45689e-29
SLAMF8	turquoise	0.922896	4.50153e-44
SLAMF9	turquoise	0.812646	1.15975e-25
SLC11A1	turquoise	0.897494	4.76458e-38
SLC11A2	turquoise	0.836741	1.97447e-28
SLC12A9	blue	-0.890471	1.16672e-36
SLC15A3	turquoise	0.938422	6.9858e-49
SLC16A5	turquoise	0.829212	1.60994e-27
SLC16A6	turquoise	0.83194	7.6165e-28
SLC18B1	turquoise	0.896405	7.93948e-38
SLC19A1	turquoise	0.856657	4.39349e-31
SLC1A3	turquoise	0.803569	1.01345e-24
SLC20A2	turquoise	-0.817932	3.10625e-26
SLC22A18	turquoise	0.873462	1.18098e-33
SLC22A18AS	turquoise	0.948818	7.27911e-53
SLC22A23	turquoise	0.801142	1.77503e-24
SLC25A19	turquoise	0.931981	9.47775e-47
SLC25A23	turquoise	-0.918197	8.16015e-43
SLC25A35	turquoise	0.806378	5.24546e-25
SLC25A4	turquoise	-0.800502	2.05502e-24
SLC25A45	turquoise	0.820517	1.60546e-26
SLC26A11	turquoise	0.810155	2.12667e-25
SLC28A3	turquoise	0.802488	1.30205e-24
SLC29A3	turquoise	0.939488	2.94431e-49
SLC2A6	turquoise	0.803448	1.04239e-24
SLC2A9	turquoise	0.800218	2.19303e-24
SLC31A1	turquoise	0.8522	1.86198e-30
SLC31A2	turquoise	0.887002	5.2303e-36
SLC35C1	turquoise	0.802501	1.2981e-24
SLC35F6	turquoise	0.825985	3.83632e-27
SLC36A1	turquoise	0.930038	3.79417e-46
SLC37A2	turquoise	0.928972	7.98535e-46
SLC37A4	turquoise	0.898391	3.1135e-38
SLC38A6	turquoise	0.882104	4.01056e-35
SLC38A7	turquoise	0.912896	1.75227e-41
SLC38A9	turquoise	0.88246	3.46934e-35
SLC39A11	turquoise	0.859562	1.66918e-31
SLC43A2	turquoise	0.806604	4.97248e-25
SLC46A1	turquoise	0.820337	1.68138e-26
SLC49A3	turquoise	0.93428	1.73981e-47
SLC49A4	turquoise	0.868069	8.61905e-33
SLC4A11	turquoise	0.87971	1.05032e-34
SLC4A8	turquoise	0.920422	2.11662e-43
SLC6A12	turquoise	0.894425	1.98154e-37
SLC6A6	turquoise	0.853239	1.33519e-30
SLC7A7	turquoise	0.938048	9.4224e-49
SLC8B1	turquoise	0.873266	1.27144e-33
SLC9A3R1	blue	-0.818572	2.64033e-26
SLC9A7	turquoise	0.822218	1.03396e-26
SLCO2B1	turquoise	0.876644	3.50022e-34
SLFN11	turquoise	0.808973	2.82683e-25
SLFN12	turquoise	0.802952	1.16948e-24
SLK	blue	0.81948	2.09495e-26
SLMAP	turquoise	-0.850514	3.1755e-30
SLX1A	turquoise	0.800843	1.90087e-24
SMAD4	turquoise	-0.808302	3.31997e-25
SMAD9	turquoise	-0.924023	2.1863e-44
SMARCA1	turquoise	-0.895654	1.12553e-37
SMARCAL1	blue	-0.827504	2.55509e-27
SMCO4	turquoise	0.916884	1.77789e-42
SMIM10	turquoise	-0.901704	6.25447e-39
SMIM10L2A	turquoise	-0.8422	4.02792e-29
SMIM10L2B	turquoise	-0.888153	3.19686e-36
SMIM25	turquoise	0.908847	1.60236e-40
SMIM29	turquoise	0.837747	1.47961e-28
SMPDL3A	turquoise	0.884114	1.75755e-35
SMTN	turquoise	-0.928331	1.24258e-45
SNAI3	turquoise	0.904161	1.83219e-39
SNHG14	turquoise	-0.815925	5.14761e-26
SNORD116-26	darkgrey	-0.813564	9.25387e-26
SNTA1	turquoise	-0.888885	2.3306e-36
SNURF	blue	0.814317	7.68178e-26
SNX10	turquoise	0.920415	2.12478e-43
SNX20	turquoise	0.891244	8.29393e-37
SNX21	turquoise	-0.862115	7.00229e-32
SNX24	turquoise	0.87194	2.08845e-33
SNX29	turquoise	0.830634	1.09163e-27
SNX5	turquoise	0.884563	1.4589e-35
SNX6	turquoise	0.814193	7.92049e-26
SNX8	turquoise	0.882324	3.66672e-35
SOAT1	turquoise	0.855407	6.61845e-31
SOBP	turquoise	-0.920854	1.62045e-43
SOCS4	blue	0.828138	2.15395e-27
SORBS1	turquoise	-0.93577	5.61037e-48
SOWAHD	turquoise	0.934935	1.0614e-47
SP140	turquoise	0.822642	9.25981e-27
SPAG16	turquoise	-0.826339	3.49111e-27
SPARCL1	turquoise	-0.837356	1.65559e-28
SPART	blue	0.859557	1.67181e-31
SPEG	turquoise	-0.881267	5.62917e-35
SPHAR	blue	0.834697	3.52645e-28
SPI1	turquoise	0.924697	1.41208e-44
SPINT1	turquoise	0.917038	1.62306e-42
SPN	turquoise	0.846463	1.11575e-29
SPP1	turquoise	0.806499	5.09749e-25
SPTBN1	turquoise	-0.851845	2.0849e-30
SRGAP2	blue	-0.921607	1.01469e-43
SRMS	turquoise	0.968684	1.57525e-63
SRRM4	blue	0.840253	7.14943e-29
SSBP2	turquoise	-0.867226	1.16667e-32
ST14	turquoise	0.902842	3.55685e-39
ST3GAL2	darkgrey	0.85646	4.68707e-31
ST3GAL6	turquoise	0.911034	4.91323e-41
STAB1	blue	-0.892945	3.87833e-37
STAC3	turquoise	0.927054	2.96119e-45
STAG3	turquoise	0.840091	7.49569e-29
STARD3	blue	-0.924514	1.59066e-44
STAT2	darkgrey	0.896829	6.51322e-38
STAT5A	turquoise	0.864976	2.59084e-32
STEAP3	turquoise	0.866088	1.74963e-32
STK10	turquoise	0.907815	2.7722e-40
STK11IP	darkgrey	0.891923	6.13357e-37
STK38L	blue	0.820907	1.4521e-26
STK4	turquoise	0.830688	1.07568e-27
STRN3	turquoise	-0.804656	7.86355e-25
STXBP2	turquoise	0.957373	8.0201e-57
STYXL1	turquoise	0.81342	9.5866e-26
SUB1	blue	0.920181	2.45397e-43
SULT1A4	darkgrey	0.836387	2.18381e-28
SULT1C2	turquoise	0.832203	7.08114e-28
SUMO3	turquoise	0.841654	4.73536e-29
SUN1	turquoise	-0.82851	1.94767e-27
SUSD1	turquoise	0.91723	1.44914e-42
SVIL	turquoise	-0.841218	5.38496e-29
SYDE2	turquoise	-0.813215	1.00825e-25
SYK	turquoise	0.934591	1.37716e-47
SYNC	blue	0.824667	5.44161e-27
SYNE2	turquoise	-0.836687	2.00488e-28
SYNGR2	turquoise	0.804939	7.35983e-25
SYNM	turquoise	-0.911031	4.92005e-41
SYNPO	turquoise	-0.881161	5.87343e-35
SYNPO2	turquoise	-0.921451	1.11872e-43
SYPL2	turquoise	-0.83134	8.99043e-28
SYTL1	blue	-0.818888	2.43649e-26
TACC2	turquoise	-0.917931	9.56247e-43
TACC3	turquoise	0.8222	1.03869e-26
TAF10	turquoise	0.809024	2.79256e-25
TAF9B	turquoise	-0.841241	5.34814e-29
TAGAP	turquoise	0.831092	9.62594e-28
TAGLN	turquoise	-0.882715	3.12557e-35
TALDO1	turquoise	0.898598	2.82139e-38
TANC1	turquoise	-0.831933	7.63147e-28
TAOK3	turquoise	0.87775	2.27602e-34
TAPBP	blue	-0.901461	7.04895e-39
TARBP2	turquoise	0.837141	1.76069e-28
TATDN1	darkgrey	-0.85373	1.14019e-30
TBC1D1	turquoise	-0.810721	1.85431e-25
TBC1D10C	blue	-0.913525	1.23014e-41
TBC1D2	turquoise	0.962457	1.40128e-59
TBC1D22A	turquoise	0.809427	2.53465e-25
TBC1D2B	darkgrey	0.831539	8.51136e-28
TBC1D3G	darkgrey	0.890743	1.03512e-36
TBC1D9	turquoise	0.838091	1.33987e-28
TBL1X	turquoise	-0.811873	1.40121e-25
TBXA2R	turquoise	-0.80681	4.73503e-25
TC2N	blue	0.831988	7.51594e-28
TCEA3	turquoise	-0.813547	9.29164e-26
TCEAL7	turquoise	-0.871291	2.65668e-33
TCHH	turquoise	0.811049	1.71249e-25
TCIRG1	blue	-0.857518	3.30458e-31
TCN2	turquoise	0.868757	6.72048e-33
TDP1	turquoise	0.859359	1.78693e-31
TEAD3	turquoise	-0.912061	2.7901e-41
TECPR1	darkgrey	0.891044	9.06127e-37
TELO2	darkgrey	0.81517	6.21517e-26
TENT2	turquoise	0.859843	1.51836e-31
TENT5B	turquoise	-0.826693	3.17594e-27
TERF1	turquoise	-0.820182	1.74994e-26
TFCP2L1	turquoise	0.880561	7.47574e-35
TFEC	turquoise	0.960235	2.48882e-58
TFPT	turquoise	0.82527	4.6391e-27
TGFB1I1	turquoise	-0.884955	1.23926e-35
TGFB3	turquoise	-0.805429	6.56019e-25
THEMIS2	turquoise	0.858938	2.05863e-31
THRA	turquoise	-0.845026	1.72748e-29
TIAM1	turquoise	0.8637	4.04887e-32
TIFAB	turquoise	0.856446	4.70936e-31
TIMELESS	turquoise	0.816303	4.6818e-26
TJP1	turquoise	-0.899038	2.28557e-38
TLCD4	turquoise	-0.806088	5.61682e-25
TLCD5	turquoise	-0.850362	3.33124e-30
TLR1	turquoise	0.934969	1.03478e-47
TLR2	turquoise	0.905647	8.57733e-40
TLR4	turquoise	0.862369	6.41602e-32
TLR5	turquoise	0.823598	7.21103e-27
TLR7	turquoise	0.891249	8.27501e-37
TM2D2	turquoise	0.885776	8.78581e-36
TM4SF19	turquoise	0.864252	3.33948e-32
TM4SF19-TCTEX1D2	turquoise	0.875358	5.7442e-34
TM6SF1	turquoise	0.931544	1.29992e-46
TMBIM6	turquoise	0.947651	2.23348e-52
TMC6	turquoise	0.934856	1.1266e-47
TMC8	turquoise	0.833681	4.69111e-28
TMEM102	turquoise	0.893626	2.85138e-37
TMEM104	turquoise	0.833388	5.09179e-28
TMEM106A	turquoise	0.935802	5.47498e-48
TMEM106B	turquoise	-0.806797	4.75021e-25
TMEM132D-AS1	turquoise	0.887037	5.15382e-36
TMEM164	turquoise	0.85847	2.40784e-31
TMEM175	darkgrey	0.903048	3.20815e-39
TMEM176A	turquoise	0.802033	1.44606e-24
TMEM176B	turquoise	0.83838	1.23279e-28
TMEM199	turquoise	0.857507	3.31767e-31
TMEM200B	turquoise	-0.870622	3.40046e-33
TMEM25	turquoise	-0.819775	1.94223e-26
TMEM251	turquoise	0.818355	2.78986e-26
TMEM26	turquoise	0.889228	2.0088e-36
TMEM266	turquoise	0.890523	1.14033e-36
TMEM268	turquoise	0.919419	3.90668e-43
TMEM35A	turquoise	-0.903537	2.51084e-39
TMEM37	turquoise	0.858184	2.64906e-31
TMEM43	turquoise	-0.807488	4.03097e-25
TMEM51	turquoise	0.890992	9.27003e-37
TMEM61	turquoise	-0.809704	2.37142e-25
TMEM63C	turquoise	0.810984	1.73991e-25
TMEM79	blue	-0.846644	1.05581e-29
TMEM86A	turquoise	0.935911	5.03288e-48
TMEM8B	turquoise	-0.818846	2.46222e-26
TMEM9B	turquoise	0.867643	1.0044e-32
TMF1	darkgrey	-0.808109	3.47623e-25
TMIGD3	turquoise	0.868043	8.70033e-33
TMOD1	turquoise	-0.903941	2.04777e-39
TMSB10	turquoise	0.897671	4.38123e-38
TMSB15A	turquoise	-0.835694	2.65991e-28
TMSB15B	turquoise	-0.866012	1.79726e-32
TNFAIP8L2	turquoise	0.927308	2.49482e-45
TNFRSF14-AS1	turquoise	0.813199	1.01238e-25
TNFRSF17	midnightblue	0.880777	6.85691e-35
TNFRSF21	turquoise	0.904525	1.52282e-39
TNFRSF9	turquoise	0.829999	1.29906e-27
TNFSF13	turquoise	0.851916	2.03794e-30
TNFSF13B	turquoise	0.854435	9.07938e-31
TNFSF15	turquoise	0.870624	3.39806e-33
TNKS1BP1	turquoise	-0.831749	8.03157e-28
TNNC2	turquoise	-0.846525	1.09465e-29
TNNI2	turquoise	0.916001	2.97838e-42
TNNT3	turquoise	-0.835984	2.44968e-28
TNRC6C-AS1	turquoise	0.89663	7.14847e-38
TNS1	turquoise	-0.912956	1.69447e-41
TOM1	turquoise	0.88258	3.30344e-35
TOM1L1	blue	0.812447	1.21757e-25
TOR1AIP1	turquoise	-0.811634	1.4854e-25
TOR4A	turquoise	0.913076	1.5838e-41
TPM1	turquoise	-0.892817	4.10822e-37
TPM2	turquoise	-0.884338	1.602e-35
TPM3	turquoise	0.901373	7.36054e-39
TPMT	turquoise	0.83807	1.34794e-28
TPP1	turquoise	0.848696	5.60679e-30
TPRA1	turquoise	0.841259	5.32005e-29
TPST2	turquoise	0.94172	4.58274e-50
TRAF3	turquoise	0.853799	1.11519e-30
TRAF3IP1	turquoise	-0.827805	2.35601e-27
TRAF3IP3	turquoise	0.902779	3.66882e-39
TRAPPC1	turquoise	0.833282	5.24499e-28
TRBC2	blue	-0.800982	1.84117e-24
TREM1	turquoise	0.881781	4.5711e-35
TREM2	turquoise	0.905741	8.17223e-40
TREML1	turquoise	0.887029	5.17035e-36
TRERF1	turquoise	0.866378	1.57878e-32
TRGV7	turquoise	0.935765	5.63204e-48
TRIM14	turquoise	0.945321	1.94046e-51
TRIM25	darkgrey	0.869993	4.28388e-33
TRIM34	turquoise	0.854489	8.92068e-31
TRIM65	darkgrey	0.853226	1.34117e-30
TRMT1	darkgrey	0.831595	8.38069e-28
TRPC1	turquoise	-0.886745	5.83412e-36
TRPM2	turquoise	0.940339	1.46115e-49
TRPV2	turquoise	0.805898	5.87437e-25
TRPV4	turquoise	0.926355	4.73152e-45
TSPAN14	turquoise	0.89927	2.04533e-38
TSPAN4	turquoise	0.861707	8.05517e-32
TSPO	turquoise	0.898191	3.42468e-38
TSPYL1	turquoise	-0.824418	5.81161e-27
TSPYL2	turquoise	-0.896415	7.90203e-38
TSR2	blue	0.829076	1.67043e-27
TSTD3	turquoise	-0.807792	3.74992e-25
TTC21A	darkgrey	0.873801	1.039e-33
TTC28	turquoise	-0.866895	1.31317e-32
TTC7A	turquoise	0.839375	9.23652e-29
TTLL11	turquoise	-0.815599	5.5836e-26
TTLL7	turquoise	-0.935381	7.56079e-48
TTYH3	turquoise	0.949536	3.60867e-53
TUBGCP2	turquoise	0.802542	1.28581e-24
TUG1	turquoise	-0.832167	7.15271e-28
TWF2	turquoise	0.866169	1.70043e-32
TXNDC15	turquoise	-0.80865	3.05486e-25
TYROBP	turquoise	0.935365	7.65419e-48
UAP1	darkgrey	-0.804753	7.68706e-25
UAP1L1	turquoise	0.926097	5.61772e-45
UBA2	turquoise	-0.84236	3.841e-29
UBE2N	darkgrey	-0.834444	3.78727e-28
UBXN11	turquoise	0.886462	6.57747e-36
UCN	darkgrey	0.802407	1.32649e-24
UCP2	turquoise	0.928664	9.88124e-46
UGP2	blue	0.827722	2.40976e-27
UHRF1BP1	turquoise	0.868575	7.17737e-33
UIMC1	turquoise	-0.842263	3.9534e-29
ULK3	darkgrey	0.851395	2.40465e-30
UNC13D	turquoise	0.907569	3.1555e-40
UNC93B1	turquoise	0.949095	5.55743e-53
UNC93B6	turquoise	0.938443	6.86632e-49
UQCRB	blue	0.832369	6.76402e-28
USB1	turquoise	0.834499	3.72905e-28
USP30-AS1	turquoise	0.87154	2.42299e-33
USP47	turquoise	-0.833459	4.9916e-28
UTP18	turquoise	0.839937	7.84157e-29
VAC14	turquoise	0.938639	5.86478e-49
VAMP8	turquoise	0.935964	4.8317e-48
VAPA	blue	0.908009	2.50145e-40
VASH1	darkgrey	0.853993	1.04737e-30
VASN	turquoise	-0.906853	4.59009e-40
VAV1	turquoise	0.928815	8.90319e-46
VAV3	turquoise	0.936994	2.16953e-48
VCL	turquoise	-0.859276	1.83775e-31
VENTX	turquoise	0.815589	5.59876e-26
VGLL3	turquoise	-0.822611	9.33391e-27
VILL	darkgrey	0.859606	1.64472e-31
VIPR2	turquoise	-0.821447	1.26288e-26
VLDLR	turquoise	-0.812229	1.28438e-25
VNN1	turquoise	0.890782	1.01735e-36
VOPP1	turquoise	0.870669	3.34274e-33
VPS13B-DT	turquoise	-0.874268	8.70665e-34
VPS33A	turquoise	0.814415	7.49767e-26
WAS	turquoise	0.866473	1.52602e-32
WASF3	turquoise	-0.843193	2.99735e-29
WASL	turquoise	-0.888149	3.2027e-36
WBP1L	turquoise	-0.850183	3.52387e-30
WDFY4	turquoise	0.947681	2.16985e-52
WDR11	turquoise	0.845893	1.32757e-29
WDR81	turquoise	0.83851	1.1871e-28
WFDC3	turquoise	-0.842456	3.73348e-29
WFS1	turquoise	-0.833517	4.91223e-28
WIPF1	turquoise	0.831228	9.27214e-28
XAF1	darkgrey	0.816576	4.37263e-26
XK	turquoise	-0.809356	2.57873e-25
YAF2	blue	0.874991	6.61054e-34
YAP1	turquoise	-0.915062	5.12724e-42
YIF1B	turquoise	0.810178	2.11492e-25
YIPF1	turquoise	0.839185	9.76114e-29
ZBP1	midnightblue	0.87341	1.20409e-33
ZC3H12B	turquoise	-0.85227	1.82071e-30
ZC3H15	darkgrey	-0.831877	7.75086e-28
ZDHHC12	turquoise	0.9274	2.34452e-45
ZDHHC24	turquoise	0.869991	4.28754e-33
ZDHHC7	turquoise	0.80671	4.84871e-25
ZEB1	turquoise	-0.896886	6.33955e-38
ZFAND1	turquoise	-0.837095	1.78412e-28
ZFR	blue	0.830588	1.10576e-27
ZFYVE28	turquoise	0.886145	7.52073e-36
ZFYVE9	turquoise	-0.847929	7.11069e-30
ZGLP1	turquoise	0.865903	1.86821e-32
ZMIZ1	blue	-0.823484	7.42894e-27
ZMIZ1-AS1	turquoise	0.897855	4.01666e-38
ZMIZ2	darkgrey	0.920588	1.9102e-43
ZNF148	turquoise	-0.814923	6.60828e-26
ZNF341	darkgrey	0.868533	7.28776e-33
ZNF385A	turquoise	0.879066	1.35625e-34
ZNF587	darkgrey	0.878952	1.41864e-34
ZNF671	turquoise	0.882032	4.12844e-35
ZNF808	darkgrey	0.851483	2.33857e-30
ZNF814	turquoise	0.801908	1.48839e-24
ZNF862	darkgrey	0.82117	1.35663e-26
ZRANB1	blue	0.830574	1.10995e-27
