# Supplementary material for: ITGAM-mediated macrophages contribute to basement membrane damage in diabetic nephropathy and atherosclerosis
Source: BMC Nephrol. 2024 Feb 27;25:72. doi: 10.1186/s12882-024-03505-1 (PMC10900706; doi:10.1186/s12882-024-03505-1)
Supplement: Supplementary file 1 — Supplementary material 1. [file 12882_2024_3505_MOESM1_ESM.zip › supplement/Supplementary table 2.xlsx]

## Sheet: Sheet1
Gene	Module	MM_R	MM_pvalue
A2M	pink	0.801081	6.17385e-18
ABCC1	pink	0.727135	1.50196e-13
ACADS	lightcyan	-0.747545	1.31532e-14
ACKR1	pink	0.809887	1.39836e-18
ACSL5	pink	0.768819	8.0118e-16
ACTN1	pink	0.858999	6.42735e-23
ADAM10	lightcyan	0.806394	2.54307e-18
ADAMDEC1	pink	0.716253	5.04189e-13
ADCY7	pink	0.770744	6.12954e-16
ADGRE5	pink	0.772736	4.63228e-16
ADNP	lightcyan	0.778123	2.14152e-16
ADRA2A	pink	0.733727	7.00871e-14
ADRB2	pink	0.71608	5.1374e-13
AEBP1	pink	0.789921	3.65747e-17
AFP	pink	-0.704104	1.82651e-12
AGR2	pink	0.810146	1.33699e-18
AHR	pink	0.772207	4.99151e-16
ALDH18A1	lightcyan	0.710169	9.68536e-13
ALOX5	pink	0.880238	2.45417e-25
ALOX5AP	pink	0.762916	1.79334e-15
ANXA1	pink	0.883555	9.35581e-26
ANXA2	pink	0.892207	6.54369e-27
ANXA3	pink	0.778473	2.03547e-16
ANXA5	lightcyan	0.793004	2.26196e-17
AOAH	pink	0.748152	1.21921e-14
AP1S2	pink	0.816612	4.2661e-19
APOBEC3B	pink	0.720386	3.20446e-13
APOBEC3G	pink	0.774461	3.62668e-16
ARF4	lightcyan	0.787619	5.20895e-17
ARHGAP15	pink	0.781663	1.27476e-16
ARHGAP25	pink	0.773375	4.2321e-16
ARHGAP29	lightcyan	0.822218	1.52712e-19
ARHGDIB	pink	0.893292	4.613e-27
ARHGEF40	pink	0.736732	4.9146e-14
ARHGEF6	pink	0.781612	1.28436e-16
ARL4C	pink	0.849289	6.10189e-22
ARL6IP5	pink	0.723031	2.38744e-13
ARPC1B	pink	0.819307	2.61521e-19
ARPC2	pink	0.837435	7.75542e-21
ARPC5	lightcyan	0.834042	1.54704e-20
ASB9	pink	-0.870996	3.12322e-24
ATP10A	darkorange	0.708462	1.15973e-12
AXL	pink	0.714194	6.3007e-13
AZIN1	lightcyan	0.797136	1.17275e-17
B4GAT1	pink	-0.716814	4.74333e-13
BAG3	pink	-0.730821	9.83506e-14
BAIAP2	pink	-0.783186	1.01675e-16
BCL2A1	pink	0.772222	4.98112e-16
BHLHE41	pink	0.783011	1.04358e-16
BIRC3	pink	0.81277	8.45553e-19
BLNK	pink	0.735585	5.63098e-14
BTN3A2	pink	0.702995	2.04775e-12
BTN3A3	pink	0.728868	1.23192e-13
C11ORF71	pink	-0.832298	2.19266e-20
C1QA	pink	0.781218	1.36139e-16
C1QB	pink	0.841184	3.54974e-21
C1R	pink	0.795361	1.55787e-17
C1S	pink	0.911471	7.02107e-30
C1ORF216	pink	0.738579	3.94185e-14
C3	pink	0.818635	2.95695e-19
C3AR1	pink	0.808226	1.86121e-18
CALM1	pink	-0.765563	1.25311e-15
CAPN6	pink	0.772857	4.55365e-16
CARD8	pink	0.712594	7.48113e-13
CASP1	pink	0.946965	9.99583e-38
CASP3	pink	0.755289	4.90888e-15
CASP4	pink	0.826689	6.55777e-20
CCL19	pink	0.792579	2.41823e-17
CCL5	pink	0.852708	2.81428e-22
CCN3	pink	0.703744	1.8956e-12
CCND2	pink	0.858031	8.10457e-23
CCR2	pink	0.852031	3.28539e-22
CCR7	pink	0.740169	3.25536e-14
CD163	pink	0.843157	2.3337e-21
CD1C	pink	0.78276	1.08338e-16
CD2	pink	0.819685	2.43984e-19
CD24	pink	0.732296	8.28618e-14
CD247	pink	0.71574	5.33061e-13
CD27	pink	0.7472	1.3733e-14
CD3D	pink	0.809009	1.62709e-18
CD44	pink	0.855617	1.4341e-22
CD48	pink	0.901433	2.95205e-28
CD52	pink	0.825086	8.90336e-20
CD53	pink	0.908132	2.55375e-29
CD69	pink	0.715094	5.71702e-13
CD74	pink	0.740564	3.10374e-14
CD81	pink	0.719771	3.42978e-13
CD9	darkgreen	0.712044	7.9348e-13
CDC7	lightcyan	0.739807	3.40091e-14
CDK10	lightcyan	-0.813947	6.86782e-19
CELF2	pink	0.813764	7.09419e-19
CFD	pink	0.73372	7.0148e-14
CFH	pink	0.784981	7.77058e-17
CHI3L1	darkorange	0.761391	2.19978e-15
CHN1	pink	0.715679	5.36633e-13
CHST15	pink	0.828306	4.80087e-20
CKLF	pink	0.86141	3.58165e-23
CLCN5	pink	-0.740276	3.21361e-14
CLEC10A	pink	0.779863	1.66158e-16
CLEC2B	pink	0.813627	7.26799e-19
CLEC4A	pink	0.841481	3.33422e-21
CLEC7A	pink	0.7287	1.25582e-13
CLIC2	pink	0.825448	8.3121e-20
CLIC5	darkorange	0.939047	1.39526e-35
CLPB	lightcyan	-0.782712	1.0911e-16
CLPTM1	pink	-0.800784	6.4834e-18
CLU	pink	0.83505	1.26204e-20
COL15A1	pink	0.833054	1.88594e-20
COL1A1	pink	0.736069	5.31759e-14
COL1A2	pink	0.900129	4.65946e-28
COL3A1	pink	0.894652	2.96065e-27
COL4A1	pink	0.891214	8.97863e-27
COL4A2	pink	0.813902	6.92245e-19
COL5A2	pink	0.781682	1.27112e-16
COL6A3	pink	0.861512	3.49326e-23
CORO1A	pink	0.755338	4.87777e-15
CPA3	pink	0.856481	1.17064e-22
CRADD	lightcyan	-0.716995	4.65071e-13
CRAT	lightcyan	-0.863169	2.32088e-23
CRIP1	pink	0.768591	8.26933e-16
CRLF3	pink	0.80673	2.40226e-18
CSF1R	pink	0.768576	8.28601e-16
CSTA	pink	0.904005	1.17854e-28
CTCF	lightcyan	0.707099	1.33803e-12
CTSS	pink	0.92431	2.9042e-32
CX3CR1	pink	0.852757	2.78275e-22
CXCL1	pink	0.830768	2.96825e-20
CXCL6	pink	0.838595	6.10243e-21
CXCL8	pink	0.709344	1.0568e-12
CXCR4	pink	0.736154	5.26381e-14
CYBB	pink	0.781572	1.29215e-16
CYC1	darkgreen	-0.76382	1.58759e-15
CYP27A1	lightcyan	-0.76384	1.58313e-15
CYP3A7	pink	-0.814172	6.59894e-19
CYTIP	pink	0.711138	8.73877e-13
DACT1	pink	0.766323	1.1296e-15
DCK	pink	0.812311	9.16499e-19
DDN	darkorange	0.74939	1.0434e-14
DDX25	pink	-0.700297	2.69809e-12
DECR2	lightcyan	-0.785334	7.36715e-17
DEK	lightcyan	0.860018	5.02722e-23
DGAT1	darkgreen	-0.75013	9.50316e-15
DHX15	lightcyan	0.789981	3.62375e-17
DKK3	pink	0.758993	3.02426e-15
DNASE1L1	darkgreen	-0.76473	1.40342e-15
DNMT1	pink	0.859702	5.42641e-23
DOCK2	pink	0.872663	2.00325e-24
DPP6	darkorange	0.701196	2.46214e-12
DSE	pink	0.808782	1.69188e-18
DUS1L	darkgreen	-0.90513	7.82107e-29
EAF2	pink	-0.785712	6.95921e-17
ECSIT	lightcyan	-0.717509	4.39709e-13
EGF	pink	-0.823988	1.09583e-19
ELK3	pink	0.817809	3.4361e-19
EMP3	pink	0.801475	5.78701e-18
EMX1	lightcyan	-0.782728	1.0885e-16
ENAH	darkgreen	0.771776	5.30374e-16
EPB41L2	pink	0.833813	1.6197e-20
EPCAM	lightcyan	0.721516	2.82688e-13
ERAL1	darkgreen	-0.734202	6.62911e-14
ERCC2	lightcyan	-0.735323	5.80838e-14
ERF	pink	-0.720152	3.28851e-13
ESYT1	pink	0.769654	7.1352e-16
EVI2A	pink	0.889106	1.74111e-26
EVI2B	pink	0.879158	3.33963e-25
EYA2	pink	-0.740737	3.03948e-14
EZH2	pink	0.713639	6.68786e-13
F11	pink	-0.733607	7.10817e-14
F3	darkorange	0.723323	2.31068e-13
FAM110B	pink	0.719574	3.50526e-13
FAM3A	lightcyan	-0.791023	3.08289e-17
FAS	pink	0.701071	2.49362e-12
FBN1	pink	0.842726	2.55898e-21
FBXO21	pink	-0.789192	4.09299e-17
FCER1A	pink	0.748907	1.1089e-14
FCER1G	pink	0.783704	9.41089e-17
FCGR2B	pink	0.809208	1.57209e-18
FCGR3B	pink	0.710628	9.22537e-13
FCHSD2	pink	0.807463	2.12043e-18
FCN1	pink	0.836303	9.78293e-21
FGF1	darkorange	0.948174	4.40308e-38
FGL2	pink	0.758155	3.37716e-15
FHL2	pink	0.857147	1.00003e-22
FKBP11	pink	0.769587	7.20244e-16
FLNA	pink	0.756744	4.06245e-15
FNTA	lightcyan	0.736875	4.832e-14
FRY	darkorange	0.752215	7.29078e-15
FRZB	pink	0.711842	8.10735e-13
FSTL1	pink	0.830069	3.40481e-20
FUT8	darkgreen	0.736895	4.82038e-14
FUZ	pink	-0.718163	4.09318e-13
FXYD5	pink	0.72759	1.42603e-13
FZD2	pink	0.718568	3.91516e-13
FZD6	lightcyan	0.771587	5.44644e-16
FZD7	lightcyan	0.708477	1.15792e-12
G6PC	pink	-0.84237	2.76097e-21
GABRP	pink	0.729054	1.20582e-13
GAD1	pink	-0.703419	1.9602e-12
GADD45A	pink	-0.735331	5.80274e-14
GALK1	lightcyan	-0.735371	5.77512e-14
GALNT1	pink	0.801477	5.78442e-18
GALNT3	lightcyan	0.734925	6.08803e-14
GALNT7	lightcyan	0.762957	1.78345e-15
GALT	darkgreen	-0.746615	1.47714e-14
GAMT	lightcyan	-0.800999	6.25798e-18
GBP2	pink	0.821831	1.64137e-19
GCA	lightcyan	0.771512	5.50391e-16
GCHFR	lightcyan	-0.853466	2.36403e-22
GIMAP4	pink	0.741114	2.90345e-14
GJB1	lightcyan	-0.729317	1.16997e-13
GLIPR1	pink	0.797891	1.03829e-17
GMFG	pink	0.82636	6.98358e-20
GMPPA	darkgreen	-0.804566	3.46143e-18
GNAI3	lightcyan	0.829559	3.76258e-20
GOT1	pink	-0.701634	2.35432e-12
GPM6B	pink	0.741605	2.73555e-14
GPR18	pink	0.773519	4.14633e-16
GPR183	pink	0.76501	1.35118e-15
GPR65	pink	0.849117	6.34105e-22
GPX7	pink	0.726203	1.66985e-13
GRPEL1	pink	-0.897731	1.06059e-27
GUCY1A1	pink	0.707692	1.25746e-12
GYPA	pink	-0.741629	2.72762e-14
GYPC	pink	0.712043	7.93502e-13
GZMA	pink	0.872155	2.29502e-24
GZMK	pink	0.752227	7.27963e-15
HCK	pink	0.781081	1.38924e-16
HCLS1	pink	0.896234	1.75424e-27
HCP5	pink	0.725853	1.73743e-13
HDAC9	pink	0.752934	6.6503e-15
HEPH	pink	0.702826	2.08362e-12
HHEX	pink	0.774235	3.74546e-16
HLA-B	pink	0.814015	6.78543e-19
HLA-DMA	pink	0.85392	2.12895e-22
HLA-DPA1	pink	0.860547	4.42067e-23
HLA-DPB1	pink	0.819589	2.4832e-19
HLA-DRA	pink	0.824207	1.0515e-19
HLA-DRB1	pink	0.773105	4.39688e-16
HLA-E	pink	0.800364	6.94516e-18
HLA-F	pink	0.825432	8.33633e-20
HMGN4	lightcyan	0.849346	6.02467e-22
HOPX	pink	0.896158	1.79872e-27
HPGDS	pink	0.747646	1.29884e-14
HRG	pink	-0.835185	1.22817e-20
HRH1	pink	0.756657	4.10891e-15
HSD17B8	lightcyan	-0.753867	5.8993e-15
HSPA12A	pink	-0.714607	6.02598e-13
HTR2B	pink	0.80867	1.72472e-18
HTRA1	darkorange	0.796288	1.34352e-17
HYAL1	pink	-0.850558	4.58902e-22
IER5	pink	0.720909	3.02399e-13
IFI16	pink	0.90773	2.97323e-29
IFI44	pink	0.769501	7.28886e-16
IFITM1	pink	0.834647	1.36947e-20
IFITM2	pink	0.829883	3.53102e-20
IFNGR1	lightcyan	0.816495	4.35667e-19
IGSF6	pink	0.807237	2.20372e-18
IL10RA	pink	0.902074	2.3538e-28
IL33	pink	0.720246	3.25451e-13
IL7R	pink	0.726872	1.54766e-13
IMPDH2	pink	0.7553	4.90201e-15
INPP5D	pink	0.758439	3.25329e-15
IPO13	lightcyan	-0.805499	2.95878e-18
IQCG	darkgreen	0.72831	1.3133e-13
IQGAP1	lightcyan	0.794154	1.88691e-17
IRF8	pink	0.846355	1.16797e-21
ISG20	pink	0.844141	1.88923e-21
ISOC2	lightcyan	-0.8643	1.75058e-23
ITGA4	pink	0.783525	9.66625e-17
ITGAM	pink	0.839847	4.70202e-21
ITGB2	pink	0.908469	2.24671e-29
ITM2C	pink	0.798059	1.01059e-17
JCHAIN	pink	0.714201	6.29547e-13
KCNJ8	pink	0.753184	6.44e-15
KCTD12	lightcyan	0.785399	7.296e-17
KDM7A	darkgreen	0.785141	7.5849e-17
KIF20A	pink	0.721835	2.72853e-13
KLC1	pink	0.734125	6.68904e-14
KLF9	pink	-0.814395	6.34316e-19
KLK1	pink	-0.763215	1.72252e-15
KLK6	darkorange	0.737858	4.2972e-14
KLK7	darkorange	0.785949	6.7145e-17
KLRB1	pink	0.82881	4.35373e-20
KRT19	pink	0.799352	8.19284e-18
KYAT1	lightcyan	-0.739424	3.56161e-14
LAMC1	pink	0.762599	1.87139e-15
LAMP3	pink	0.760366	2.52144e-15
LAPTM4B	lightcyan	0.765977	1.18438e-15
LAPTM5	pink	0.912631	4.43092e-30
LCK	pink	0.81419	6.5786e-19
LCP2	pink	0.828276	4.82914e-20
LGALS1	pink	0.711016	8.85301e-13
LHFPL6	pink	0.829134	4.08766e-20
LIPA	lightcyan	0.858125	7.92478e-23
LOXL1	pink	0.818108	3.25416e-19
LPAR1	pink	0.752479	7.04918e-15
LPCAT1	pink	0.814021	6.77904e-19
LPL	pink	-0.74725	1.36473e-14
LPXN	pink	0.709899	9.96661e-13
LRRC2	darkorange	0.755411	4.83226e-15
LST1	pink	0.757707	3.58166e-15
LTB	pink	0.863302	2.24583e-23
LTF	pink	0.842631	2.61159e-21
LUM	pink	0.826891	6.3079e-20
LY75	pink	0.762701	1.84573e-15
LY86	pink	0.840449	4.14471e-21
LY96	pink	0.881758	1.58319e-25
LYN	pink	0.912499	4.67075e-30
LYZ	pink	0.904619	9.42621e-29
MACF1	pink	0.738694	3.88784e-14
MAOA	pink	-0.785503	7.18253e-17
MARCKS	pink	0.893734	3.99615e-27
MARCKSL1	pink	0.807538	2.09342e-18
MCUB	pink	0.872418	2.13963e-24
MDFIC	lightcyan	0.804647	3.41462e-18
MEF2C	pink	0.811262	1.10125e-18
METRN	lightcyan	-0.739027	3.73545e-14
METTL1	lightcyan	-0.809842	1.4093e-18
MFSD10	pink	0.768275	8.63787e-16
MGP	pink	0.711029	8.84094e-13
MICAL2	pink	0.754782	5.24232e-15
MLX	pink	-0.733824	6.92987e-14
MLXIPL	lightcyan	-0.75166	7.82627e-15
MMP7	pink	0.887825	2.58669e-26
MMUT	pink	-0.784973	7.7796e-17
MNDA	pink	0.884715	6.63115e-26
MNS1	pink	0.722955	2.40781e-13
MPST	lightcyan	-0.760547	2.46171e-15
MRPL40	darkgreen	-0.888258	2.26399e-26
MRPL49	darkgreen	-0.803488	4.14472e-18
MS4A4A	pink	0.86398	1.89653e-23
MS4A6A	pink	0.87992	2.688e-25
MSN	darkgreen	0.716165	5.09053e-13
MTRR	pink	-0.711022	8.8469e-13
MX1	pink	0.745859	1.62247e-14
MYL3	lightcyan	-0.804353	3.58707e-18
MYO1F	pink	0.772663	4.68064e-16
MYOF	pink	0.846651	1.0945e-21
NAE1	lightcyan	0.751493	7.99412e-15
NAP1L1	pink	0.733125	7.52108e-14
NCF2	pink	0.869318	4.85415e-24
NCK1	lightcyan	0.822251	1.51782e-19
NDNF	darkorange	0.903052	1.66108e-28
NDUFS4	darkgreen	-0.721313	2.89166e-13
NEBL	darkorange	0.739721	3.43635e-14
NECAB3	darkgreen	-0.790634	3.27493e-17
NECAP2	pink	0.836808	8.82184e-21
NELL1	pink	-0.765408	1.27991e-15
NFE2L2	lightcyan	0.860916	4.04079e-23
NFE2L3	pink	0.73552	5.67451e-14
NFKBIE	pink	0.742827	2.3567e-14
NFKBIL1	lightcyan	-0.735226	5.87503e-14
NIBAN1	pink	0.876475	7.08518e-25
NLGN4X	pink	0.765608	1.24549e-15
NMI	pink	0.830794	2.95275e-20
NNMT	pink	0.883961	8.29755e-26
NPHS1	darkorange	0.852165	3.18642e-22
NPHS2	darkorange	0.918699	3.57088e-31
NSMAF	pink	0.744483	1.92332e-14
NUP62CL	darkgreen	0.772323	4.91078e-16
NUP85	pink	0.746566	1.48619e-14
NXN	pink	0.795238	1.58883e-17
OCEL1	lightcyan	-0.779337	1.79446e-16
P2RY13	pink	0.817738	3.48069e-19
P2RY14	pink	0.704729	1.71228e-12
P4HA1	pink	-0.700224	2.71833e-12
PALM	lightcyan	-0.769475	7.31465e-16
PAPSS1	lightcyan	0.749861	9.83202e-15
PCOLCE2	darkorange	0.94663	1.2509e-37
PDIA6	lightcyan	0.703951	1.85572e-12
PDLIM1	pink	0.84571	1.34445e-21
PEA15	pink	0.732872	7.74684e-14
PEMT	darkgreen	-0.731058	9.5686e-14
PER1	pink	-0.740119	3.27533e-14
PFKL	lightcyan	-0.762658	1.8566e-15
PJA1	pink	0.756496	4.1964e-15
PLA2G4A	pink	0.730449	1.02681e-13
PLA2R1	darkorange	0.85988	5.19795e-23
PLAC8	pink	0.905217	7.57631e-29
PLCB4	pink	0.741599	2.73741e-14
PLCE1	darkorange	0.855862	1.35408e-22
PLEKHO1	pink	0.772089	5.07485e-16
PLK2	pink	0.791565	2.83357e-17
PLSCR1	pink	0.876115	7.82718e-25
PMVK	lightcyan	-0.719803	3.41769e-13
PNMA1	lightcyan	0.722157	2.63222e-13
PNMA8A	pink	0.707188	1.32555e-12
PODXL	darkorange	0.892418	6.11373e-27
POGLUT2	pink	0.771168	5.77607e-16
PON2	pink	0.800879	6.38253e-18
POU2AF1	pink	0.774667	3.52171e-16
PPP1R16B	pink	-0.819194	2.66975e-19
PRC1	pink	0.803367	4.22929e-18
PROM1	pink	0.835774	1.08953e-20
PRR5L	lightcyan	0.70112	2.48129e-12
PSD3	lightcyan	0.723534	2.25667e-13
PSIP1	lightcyan	0.718082	4.12992e-13
PSMB10	pink	0.75536	4.86398e-15
PSMB8	pink	0.828752	4.403e-20
PSMB9	pink	0.879171	3.32669e-25
PSTPIP2	pink	0.812119	9.47876e-19
PTEN	pink	0.715541	5.44719e-13
PTPRC	pink	0.883843	8.59181e-26
PTPRE	pink	0.85533	1.53365e-22
PTPRO	darkorange	0.888792	1.91921e-26
PTTG1IP	lightcyan	0.706196	1.47028e-12
PYCARD	pink	0.901887	2.51522e-28
PYGL	pink	0.715317	5.58072e-13
QPCT	pink	0.800632	6.64706e-18
QTRT2	darkgreen	0.75938	2.87352e-15
RAB11A	lightcyan	0.893098	4.91243e-27
RAB17	lightcyan	-0.739636	3.47177e-14
RAB31	pink	0.858291	7.61619e-23
RAB38	pink	0.735652	5.58691e-14
RAB8A	darkgreen	0.769567	7.22213e-16
RAC2	pink	0.844105	1.90408e-21
RAI2	pink	0.807325	2.17086e-18
RALYL	pink	-0.770258	6.55965e-16
RAPGEF6	lightcyan	0.752627	6.91676e-15
RARS	lightcyan	0.762882	1.80147e-15
RASSF2	pink	0.844861	1.61683e-21
RBM7	lightcyan	0.768035	8.92861e-16
RESF1	pink	0.836363	9.66246e-21
RFTN1	pink	0.748183	1.21435e-14
RGS10	pink	0.881673	1.62265e-25
RGS19	pink	0.741633	2.72632e-14
RHOA	lightcyan	0.770414	6.41797e-16
RIPOR2	pink	0.717421	4.43935e-13
RITA1	pink	-0.775752	3.01564e-16
RNASE6	pink	0.849304	6.08174e-22
RNASET2	pink	0.784338	8.55827e-17
RNF126	lightcyan	-0.704845	1.69171e-12
ROGDI	lightcyan	-0.850871	4.27564e-22
RPA1	lightcyan	0.774019	3.86205e-16
RRAS	pink	0.725837	1.74067e-13
RRM2	pink	0.767271	9.92023e-16
RRP1	lightcyan	-0.704162	1.81559e-12
RSPH14	lightcyan	-0.761755	2.09544e-15
RTN3	darkgreen	0.907144	3.70593e-29
RTP4	pink	0.835874	1.06775e-20
RUBCNL	pink	0.803187	4.35837e-18
RXRA	pink	-0.822288	1.5075e-19
SAMHD1	pink	0.751405	8.08474e-15
SAMSN1	pink	0.827995	5.09854e-20
SDCBP	lightcyan	0.883111	1.06625e-25
SEL1L3	pink	0.739987	3.32782e-14
SELL	pink	0.858903	6.57741e-23
SEMA3G	darkorange	0.76612	1.1615e-15
SERPING1	pink	0.770645	6.21472e-16
SFXN1	pink	-0.794425	1.80761e-17
SGCE	lightcyan	0.709004	1.09538e-12
SGMS1	lightcyan	0.78246	1.13268e-16
SH2B3	pink	0.810919	1.16905e-18
SH3BGR	pink	-0.713383	6.87475e-13
SLA	pink	0.714687	5.97443e-13
SLAMF8	pink	0.764453	1.45717e-15
SLC12A6	pink	-0.837207	8.12789e-21
SLC12A9	lightcyan	-0.706844	1.37412e-12
SLC25A44	pink	-0.815058	5.63702e-19
SLC27A3	pink	0.732137	8.44111e-14
SLC28A1	lightcyan	-0.729026	1.2097e-13
SLC2A10	pink	0.821261	1.82438e-19
SLC31A2	pink	-0.716814	4.74358e-13
SLC38A10	darkgreen	-0.759865	2.69479e-15
SLC39A6	lightcyan	0.730833	9.82087e-14
SLCO3A1	pink	0.851863	3.41386e-22
SLIT2	pink	-0.713756	6.60469e-13
SMARCE1	pink	0.736329	5.1561e-14
SNW1	darkgreen	0.834019	1.55427e-20
SNX27	pink	-0.743477	2.17648e-14
SOX13	pink	-0.705212	1.62857e-12
SOX4	pink	0.769395	7.39684e-16
SP110	pink	0.755901	4.53441e-15
SPARC	pink	0.753481	6.19968e-15
SPATA2L	lightcyan	-0.700509	2.64048e-12
SPOCK1	darkorange	0.7533	6.34522e-15
SPOCK2	darkorange	0.803656	4.03057e-18
SPON2	pink	0.771509	5.50608e-16
SPRY1	lightcyan	0.752229	7.27801e-15
SRGN	pink	0.816543	4.31941e-19
SSPN	pink	0.78986	3.69237e-17
STAB1	pink	0.729199	1.18593e-13
STARD8	pink	-0.704702	1.71694e-12
STK10	pink	0.851301	3.87894e-22
STK26	lightcyan	0.725088	1.89454e-13
STT3A	darkgreen	0.702587	2.13531e-12
SWAP70	lightcyan	0.816275	4.53294e-19
SYK	pink	0.719402	3.57219e-13
SYT11	pink	0.847154	9.80047e-22
TAP1	pink	0.743329	2.21622e-14
TCF4	pink	0.77703	2.50888e-16
TDO2	pink	0.793802	1.99487e-17
TES	pink	0.82124	1.83148e-19
TFPI2	pink	0.742211	2.54106e-14
TGFBI	pink	0.88637	4.03212e-26
TGFBR2	lightcyan	0.756046	4.44952e-15
THBS2	pink	0.822321	1.49816e-19
THEMIS2	pink	0.815711	5.01586e-19
THTPA	pink	-0.750043	9.6087e-15
TIMP1	pink	0.911828	6.09744e-30
TLE1	pink	0.753701	6.02608e-15
TLR1	lightcyan	0.75324	6.39388e-15
TLR2	pink	0.795086	1.62747e-17
TLR7	pink	0.765159	1.32407e-15
TMED10	lightcyan	0.829725	3.64204e-20
TMEM123	lightcyan	0.854732	1.76336e-22
TMEM223	darkgreen	-0.712955	7.19792e-13
TMEM45A	pink	0.855791	1.3767e-22
TMEM50A	lightcyan	0.789712	3.77776e-17
TMEM87A	lightcyan	0.788575	4.49987e-17
TMSB10	pink	0.822079	1.56726e-19
TNC	pink	0.809654	1.45573e-18
TNFAIP6	pink	0.775768	3.00859e-16
TNFAIP8	pink	0.894654	2.95864e-27
TNFRSF17	pink	0.71584	5.27319e-13
TNFRSF1B	pink	0.814803	5.89879e-19
TNNT2	darkorange	0.803526	4.11853e-18
TOLLIP	lightcyan	-0.705237	1.62435e-12
TOR4A	pink	0.726712	1.57602e-13
TPBG	pink	0.890695	1.05816e-26
TPD52L1	pink	0.739843	3.38625e-14
TPM1	pink	0.921579	1.00834e-31
TPPP3	darkorange	0.749927	9.75027e-15
TRAC	pink	0.734197	6.63301e-14
TRAF5	pink	0.757855	3.51273e-15
TRBC1	pink	0.752762	6.79821e-15
TRIL	pink	0.717781	4.26814e-13
TRIM22	pink	0.881761	1.58208e-25
TRPM3	pink	-0.704141	1.81958e-12
TRPV1	pink	-0.717798	4.26021e-13
TSKU	pink	-0.744338	1.95798e-14
TSPAN13	pink	0.820752	2.00465e-19
TUBA1A	pink	0.873676	1.52487e-24
TUBB6	pink	0.710491	9.35998e-13
TXNDC9	lightcyan	0.737162	4.66957e-14
TXNRD2	pink	-0.772678	4.67048e-16
TYROBP	pink	0.857705	8.75896e-23
UBD	pink	0.700495	2.64434e-12
UBE2L6	pink	0.775162	3.28156e-16
UCKL1	darkgreen	-0.787347	5.42933e-17
UCP2	pink	0.729194	1.18658e-13
USP2	pink	-0.802845	4.6127e-18
VAMP2	pink	-0.732575	8.02048e-14
VASH1	pink	0.713438	6.83457e-13
VCAN	pink	0.91392	2.63528e-30
VEGFA	pink	-0.852198	3.16213e-22
VIM	pink	0.815307	5.39157e-19
VPS13C	lightcyan	0.732232	8.348e-14
VPS4B	lightcyan	0.751646	7.83965e-15
VSIG4	pink	0.764649	1.41898e-15
WDR45	darkgreen	-0.709399	1.05076e-12
WFDC2	pink	0.860421	4.55855e-23
WT1	darkorange	0.874817	1.11812e-24
XPO1	lightcyan	0.827945	5.14861e-20
XRCC5	lightcyan	0.729409	1.15768e-13
YEATS2	pink	0.8087	1.71592e-18
ZBED5	lightcyan	0.70278	2.09352e-12
ZCCHC24	pink	0.722752	2.46302e-13
ZFC3H1	darkgreen	0.728099	1.34545e-13
ZKSCAN7	darkgreen	0.760804	2.37899e-15
ZMAT3	darkgreen	0.76908	7.72743e-16
ZNF22	pink	0.710936	8.92818e-13
ZNF358	lightcyan	-0.805982	2.727e-18
ZNHIT6	lightcyan	0.792943	2.28368e-17
